# Supplementary material for: Structure and Biosynthetic Gene Cluster of Sulfated Capsular Polysaccharide from the Marine Bacterium Vibrio sp. KMM 8419
Source: Int J Mol Sci. 2024 Dec 1;25(23):12927. doi: 10.3390/ijms252312927 (PMC11641403; doi:10.3390/ijms252312927)
Supplement: Supplementary file 1 [file ijms-25-12927-s001.zip]

Archive with 6 entries (6 files):
- SupplDataS1S1_2.gbk
- SupplDataS1S2_1.gbk
- SupplDataS1S2_2.gbk
- SupplDataS1S3.gbk
- SupplDataS1_1.gbk
- Supplementary_CPS_Vibrio CB1-14.pdf
