# Supplementary material for: Structure and Biosynthetic Gene Cluster of Sulfated Capsular Polysaccharide from the Marine Bacterium Vibrio sp. KMM 8419
Source: Int J Mol Sci. 2024 Dec 1;25(23):12927. doi: 10.3390/ijms252312927 (PMC11641403; doi:10.3390/ijms252312927)
Supplement: Supplementary file 1 [file ijms-25-12927-s001.zip › SupplDataS1S2_1.gbk]

LOCUS       1                      62048 bp    DNA     linear   UNK 01-JAN-1980
DEFINITION  1.
ACCESSION   1
VERSION     1
KEYWORDS    .
SOURCE      
  ORGANISM  
            .
COMMENT     ##antiSMASH-Data-START##
            Version      :: 7.1.0
            Run date     :: 2024-11-24 08:02:07
            NOTE: This is a single region extracted from a larger record!
            Orig. start  :: 1194210
            Orig. end    :: 1256258
            ##antiSMASH-Data-END##
FEATURES             Location/Qualifiers
     protocluster    1..62048
                     /aStool="rule-based-clusters"
                     /category="saccharide"
                     /contig_edge="False"
                     /core_location="[10000:52048]"
                     /cutoff="20000"
                     /detection_rule="minimum(2, [Alpha-amylase,
                     Alpha-amylase_C, Bac_transf, CBM_48, Capsule_synth,
                     DegT_DnrJ_EryC1, Epimerase_2, Glyco_tran_28_C,
                     Glyco_transf_28, Glyco_transf_8, Glyco_transf_8C,
                     Glyco_transf_9, Glycos_transf_1, Glycos_transf_2,
                     Glycos_transf_4, MannoseP_isomer, PIG-L, Poly_export,
                     Polysacc_synt, Polysacc_synt_2, RmlD_sub_bind, Wzy_C,
                     dTDP_sugar_isom])"
                     /neighbourhood="10000"
                     /product="saccharide"
                     /protocluster_number="1"
                     /tool="antismash"
     proto_core      10001..52048
                     /aStool="rule-based-clusters"
                     /tool="antismash"
                     /cutoff="20000"
                     /detection_rule="minimum(2, [Alpha-amylase,
                     Alpha-amylase_C, Bac_transf, CBM_48, Capsule_synth,
                     DegT_DnrJ_EryC1, Epimerase_2, Glyco_tran_28_C,
                     Glyco_transf_28, Glyco_transf_8, Glyco_transf_8C,
                     Glyco_transf_9, Glycos_transf_1, Glycos_transf_2,
                     Glycos_transf_4, MannoseP_isomer, PIG-L, Poly_export,
                     Polysacc_synt, Polysacc_synt_2, RmlD_sub_bind, Wzy_C,
                     dTDP_sugar_isom])"
                     /neighbourhood="10000"
                     /product="saccharide"
                     /protocluster_number="1"
     cand_cluster    1..62048
                     /candidate_cluster_number="1"
                     /contig_edge="False"
                     /detection_rules="minimum(2, [Alpha-amylase,
                     Alpha-amylase_C, Bac_transf, CBM_48, Capsule_synth,
                     DegT_DnrJ_EryC1, Epimerase_2, Glyco_tran_28_C,
                     Glyco_transf_28, Glyco_transf_8, Glyco_transf_8C,
                     Glyco_transf_9, Glycos_transf_1, Glycos_transf_2,
                     Glycos_transf_4, MannoseP_isomer, PIG-L, Poly_export,
                     Polysacc_synt, Polysacc_synt_2, RmlD_sub_bind, Wzy_C,
                     dTDP_sugar_isom])"
                     /kind="single"
                     /product="saccharide"
                     /protoclusters="1"
                     /tool="antismash"
     region          1..62048
                     /candidate_cluster_numbers="1"
                     /contig_edge="False"
                     /product="saccharide"
                     /region_number="5"
                     /rules="minimum(2, [Alpha-amylase, Alpha-amylase_C,
                     Bac_transf, CBM_48, Capsule_synth, DegT_DnrJ_EryC1,
                     Epimerase_2, Glyco_tran_28_C, Glyco_transf_28,
                     Glyco_transf_8, Glyco_transf_8C, Glyco_transf_9,
                     Glycos_transf_1, Glycos_transf_2, Glycos_transf_4,
                     MannoseP_isomer, PIG-L, Poly_export, Polysacc_synt,
                     Polysacc_synt_2, RmlD_sub_bind, Wzy_C, dTDP_sugar_isom])"
                     /tool="antismash"
     CDS             complement(567..3353)
                     /gene_functions="regulatory (smcogs) SMCOG1003:sensor
                     histidine kinase (Score: 279.8; E-value: 1e-84)"
                     /gene_kind="regulatory"
                     /locus_tag="ctg1_1055"
                     /transl_table=11
                     /translation="MSAAIRNLTLRTKTSLIVLGLLVVVLTMSYQVIQSLMDRNAEAKE
                     TIELLNVAHSLDNIAHYFAVERGLSEGYKSNLDKATKQKLITAREQADKASEQWRNLSI
                     EHPDIELIFSEQKQSLARAIEHTVMVREFVDHDIGEYSFKHYSGLIEQALTIYDGIIST
                     IESPDLVDDLLHHVHLLWLKERAGQSRGILNGIFAAPEQAISNDKMIDTGFYIRSFDWN
                     LRLLKQRAPESLYSPIINWDVHQNINKIESEFVTEGKLTKALSAITSEYWFPLATERID
                     RIKAILEQQNQQIFQRATRTVLDTNRNLVIGAIGLAFAITFLVILLLMSRQLVQRLETL
                     LDATKHVGQGDYKISLPQRYSNQNDEISRLSNGFINMANSLALKEQQMLKHNQQLQQAT
                     EQARSAARAKSEFLSTMSHEIRTPMNGVIGMTDLLLDTELDEQQFKLARTSRDSAESLL
                     AIINDILDFSKFEAGKIDLEQLEFNLVELIEDIGATLYLGASQKKLELICPANPVLSQW
                     HIGDPGRIRQILVNLIGNAVKFTEQGQVAVYVSVQSKDEQTDSVKFSVVDSGIGIEKAH
                     QDKLFDKFTQADSSTTRKYGGTGLGLSISKKLVELMGGEIGVHSEVGKGSTFWFEVPLP
                     HLAEKDVHYAPKGDLKQQRILVVDDNPINRQLVGQLLSNWAIEYQHASSAKEAMSMLTK
                     AHDGGAPYSIAILDYEMPQINGIQLARSIKADDNLRSTRLVMLSSVVQRGDMKLVKDNG
                     FSAYLTKPTQQAELFDVLSRVAALDGVDDQSMLFITKHSPTQAPEFHAHVLVVDDMKTN
                     QVVVKSLLSKFKVSVDVVENGQQALELLRERSFDIVFMDCQMPVMDGFEATIMIRKPES
                     KVVDPNVTIIAMTANAMQGDRERCLEVGMDDYVTKPINSKMLLATLEKWLTTARQSA"
     PFAM_domain     complement(603..947)
                     /aSDomain="Response_reg"
                     /aSTool="clusterhmmer"
                     /database="35.0"
                     /db_xref="PF00072.27"
                     /db_xref="GO:0000160"
                     /description="Response regulator receiver domain"
                     /detection="hmmscan"
                     /domain_id="clusterhmmer_ctg1_1055_0104"
                     /evalue="1.50E-26"
                     /gene_ontologies="GO:0000160: phosphorelay signal
                     transduction system"
                     /label="ctg1_1055"
                     /locus_tag="ctg1_1055"
                     /protein_end="917"
                     /protein_start="802"
                     /score="92.9"
                     /tool="antismash"
                     /translation="VLVVDDMKTNQVVVKSLLSKFKVSVDVVENGQQALELLRERSFDI
                     VFMDCQMPVMDGFEATIMIRKPESKVVDPNVTIIAMTANAMQGDRERCLEVGMDDYVTK
                     PINSKMLLATL"
     PFAM_domain     complement(1044..1391)
                     /aSDomain="Response_reg"
                     /aSTool="clusterhmmer"
                     /database="35.0"
                     /db_xref="PF00072.27"
                     /db_xref="GO:0000160"
                     /description="Response regulator receiver domain"
                     /detection="hmmscan"
                     /domain_id="clusterhmmer_ctg1_1055_0103"
                     /evalue="1.10E-17"
                     /gene_ontologies="GO:0000160: phosphorelay signal
                     transduction system"
                     /label="ctg1_1055"
                     /locus_tag="ctg1_1055"
                     /protein_end="770"
                     /protein_start="654"
                     /score="64.3"
                     /tool="antismash"
                     /translation="ILVVDDNPINRQLVGQLLSNWAIEYQHASSAKEAMSMLTKAHDGG
                     APYSIAILDYEMPQINGIQLARSIKADDNLRSTRLVMLSSVVQRGDMKLVKDNGFSAYL
                     TKPTQQAELFDV"
     PFAM_domain     complement(1449..1796)
                     /aSDomain="HATPase_c"
                     /aSTool="clusterhmmer"
                     /database="35.0"
                     /db_xref="PF02518.29"
                     /description="Histidine kinase-, DNA gyrase B-, and
                     HSP90-like ATPase"
                     /detection="hmmscan"
                     /domain_id="clusterhmmer_ctg1_1055_0102"
                     /evalue="5.30E-33"
                     /label="ctg1_1055"
                     /locus_tag="ctg1_1055"
                     /protein_end="635"
                     /protein_start="519"
                     /score="114.0"
                     /tool="antismash"
                     /translation="GDPGRIRQILVNLIGNAVKFTEQGQVAVYVSVQSKDEQTDSVKFS
                     VVDSGIGIEKAHQDKLFDKFTQADSSTTRKYGGTGLGLSISKKLVELMGGEIGVHSEVG
                     KGSTFWFEVPLP"
     PFAM_domain     complement(1935..2132)
                     /aSDomain="HisKA"
                     /aSTool="clusterhmmer"
                     /database="35.0"
                     /db_xref="PF00512.28"
                     /db_xref="GO:0000155"
                     /db_xref="GO:0007165"
                     /description="His Kinase A (phospho-acceptor) domain"
                     /detection="hmmscan"
                     /domain_id="clusterhmmer_ctg1_1055_0101"
                     /evalue="2.40E-17"
                     /gene_ontologies="GO:0000155: phosphorelay sensor kinase
                     activity"
                     /gene_ontologies="GO:0007165: signal transduction"
                     /label="ctg1_1055"
                     /locus_tag="ctg1_1055"
                     /protein_end="473"
                     /protein_start="407"
                     /score="62.8"
                     /tool="antismash"
                     /translation="AKSEFLSTMSHEIRTPMNGVIGMTDLLLDTELDEQQFKLARTSRD
                     SAESLLAIINDILDFSKFEAG"
     PFAM_domain     complement(2478..3179)
                     /aSDomain="NIT"
                     /aSTool="clusterhmmer"
                     /database="35.0"
                     /db_xref="PF08376.13"
                     /description="Nitrate and nitrite sensing"
                     /detection="hmmscan"
                     /domain_id="clusterhmmer_ctg1_1055_0100"
                     /evalue="2.30E-14"
                     /label="ctg1_1055"
                     /locus_tag="ctg1_1055"
                     /protein_end="292"
                     /protein_start="58"
                     /score="54.6"
                     /tool="antismash"
                     /translation="IAHYFAVERGLSEGYKSNLDKATKQKLITAREQADKASEQWRNLS
                     IEHPDIELIFSEQKQSLARAIEHTVMVREFVDHDIGEYSFKHYSGLIEQALTIYDGIIS
                     TIESPDLVDDLLHHVHLLWLKERAGQSRGILNGIFAAPEQAISNDKMIDTGFYIRSFDW
                     NLRLLKQRAPESLYSPIINWDVHQNINKIESEFVTEGKLTKALSAITSEYWFPLATERI
                     DRIKAILEQQNQ"
     CDS             3611..4981
                     /locus_tag="ctg1_1056"
                     /transl_table=11
                     /translation="MSAELAGQRQTNPSFIEATFKVSERKSTIGTEVYAGFITFLAMSY
                     ILAVNPAILGDIPGMDRGAVFTATALAAAFATLIMGVFGNYPVMLAPGMSMNGFFKGML
                     LSGSVALVWHEALLGIFFSGIIYLILSMTKIRKAMIESIPEDLKLAITVSLGLFIAFLG
                     LKNAGIIVSNPIILVSMGDILNPQVMIAYISIFIALGCMVRDIKLATFISFISAIILTI
                     LADTFMGTANAPLPEQLVAMPPSMAGSFGAIFDFSGLTAEKMFDLLFIVIIFLIVDFFD
                     GLSTIVGVGRDAGIIDKDGKVPNARSALVADAGGTVMGSLLGTTSVTAFSESGIASSQG
                     ARTGLAAVVVAGLFFVSLFLYPLFSLFSAAMVAPAMVVVGIYMIGRLGDIKWDKKESRI
                     AAFFTIMFTVLSFSPANGMAMGFISYAFSMVVAGKGKEVHPVIYVLSALFMTYLVLL"
     PFAM_domain     3704..4840
                     /aSDomain="Xan_ur_permease"
                     /aSTool="clusterhmmer"
                     /database="35.0"
                     /db_xref="PF00860.23"
                     /db_xref="GO:0016020"
                     /db_xref="GO:0022857"
                     /db_xref="GO:0055085"
                     /description="Permease family"
                     /detection="hmmscan"
                     /domain_id="clusterhmmer_ctg1_1056_0105"
                     /evalue="2.10E-19"
                     /gene_ontologies="GO:0016020: membrane"
                     /gene_ontologies="GO:0022857: transmembrane transporter
                     activity"
                     /gene_ontologies="GO:0055085: transmembrane transport"
                     /label="ctg1_1056"
                     /locus_tag="ctg1_1056"
                     /protein_end="410"
                     /protein_start="31"
                     /score="69.6"
                     /tool="antismash"
                     /translation="EVYAGFITFLAMSYILAVNPAILGDIPGMDRGAVFTATALAAAFA
                     TLIMGVFGNYPVMLAPGMSMNGFFKGMLLSGSVALVWHEALLGIFFSGIIYLILSMTKI
                     RKAMIESIPEDLKLAITVSLGLFIAFLGLKNAGIIVSNPIILVSMGDILNPQVMIAYIS
                     IFIALGCMVRDIKLATFISFISAIILTILADTFMGTANAPLPEQLVAMPPSMAGSFGAI
                     FDFSGLTAEKMFDLLFIVIIFLIVDFFDGLSTIVGVGRDAGIIDKDGKVPNARSALVAD
                     AGGTVMGSLLGTTSVTAFSESGIASSQGARTGLAAVVVAGLFFVSLFLYPLFSLFSAAM
                     VAPAMVVVGIYMIGRLGDIKWDKKESRIAAFFTIMFTVL"
     CDS             complement(5041..5907)
                     /locus_tag="ctg1_1057"
                     /transl_table=11
                     /translation="MIYSMTAYARKEVKGDWGSAVWEIRSVNQRYLETYFRLPEQFRGL
                     EPVLRERFRKRLARGKVECHLRFEANPAAKGELNINETLAKQVIGAANQVMSLTGEESR
                     INPFQVMQWPGVMETPEQDMDTINKALLDGFEGALTDFIEARGREGDNMKALIVQRLDA
                     ITEEVVKVRARMPEIIDWQRERLLGKFEEAKIELDASRVEQELILLAQKSDVAEELDRL
                     DSHVKETNSIMKKGGAVGRRLDFMMQEFNRESNTLASKSISTDITASGVELKVLIEQMR
                     EQIQNIE"
     PFAM_domain     complement(5044..5298)
                     /aSDomain="DUF1732"
                     /aSTool="clusterhmmer"
                     /database="35.0"
                     /db_xref="PF08340.14"
                     /description="Domain of unknown function (DUF1732)"
                     /detection="hmmscan"
                     /domain_id="clusterhmmer_ctg1_1057_0107"
                     /evalue="1.70E-33"
                     /label="ctg1_1057"
                     /locus_tag="ctg1_1057"
                     /protein_end="288"
                     /protein_start="203"
                     /score="114.6"
                     /tool="antismash"
                     /translation="QELILLAQKSDVAEELDRLDSHVKETNSIMKKGGAVGRRLDFMMQ
                     EFNRESNTLASKSISTDITASGVELKVLIEQMREQIQNIE"
     aSDomain        complement(5044..5907)
                     /aSDomain="TIGR00255"
                     /aSTool="tigrfam"
                     /description="TIGR00255: TIGR00255 family protein"
                     /detection="hmmscan"
                     /domain_id="TIGRFam_ctg1_1057_0045"
                     /evalue="1.00E-118"
                     /identifier="TIGR00255"
                     /label="ctg1_1057"
                     /locus_tag="ctg1_1057"
                     /protein_end="288"
                     /protein_start="0"
                     /score="394.2"
                     /tool="antismash"
                     /translation="MIYSMTAYARKEVKGDWGSAVWEIRSVNQRYLETYFRLPEQFRGL
                     EPVLRERFRKRLARGKVECHLRFEANPAAKGELNINETLAKQVIGAANQVMSLTGEESR
                     INPFQVMQWPGVMETPEQDMDTINKALLDGFEGALTDFIEARGREGDNMKALIVQRLDA
                     ITEEVVKVRARMPEIIDWQRERLLGKFEEAKIELDASRVEQELILLAQKSDVAEELDRL
                     DSHVKETNSIMKKGGAVGRRLDFMMQEFNRESNTLASKSISTDITASGVELKVLIEQMR
                     EQIQNIE"
     PFAM_domain     complement(5446..5904)
                     /aSDomain="YicC_N"
                     /aSTool="clusterhmmer"
                     /database="35.0"
                     /db_xref="PF03755.16"
                     /description="YicC-like family, N-terminal region"
                     /detection="hmmscan"
                     /domain_id="clusterhmmer_ctg1_1057_0106"
                     /evalue="9.20E-42"
                     /label="ctg1_1057"
                     /locus_tag="ctg1_1057"
                     /protein_end="154"
                     /protein_start="1"
                     /score="143.2"
                     /tool="antismash"
                     /translation="IYSMTAYARKEVKGDWGSAVWEIRSVNQRYLETYFRLPEQFRGLE
                     PVLRERFRKRLARGKVECHLRFEANPAAKGELNINETLAKQVIGAANQVMSLTGEESRI
                     NPFQVMQWPGVMETPEQDMDTINKALLDGFEGALTDFIEARGREGDNMK"
     CDS             6080..6796
                     /locus_tag="ctg1_1058"
                     /transl_table=11
                     /translation="MRPNDRAADQVRPIKITRNYTAYAEGSVLVEFGNTKVLCNATVEE
                     NVPRWLKGQGKGWVTAEYGMLPRSTHSRMRREAASGKQGGRTMEIQRLIARSLRAVVDL
                     EAMGEVMVTVDCDVIQADGGTRTASISGASVAMADAFAHLVAKGKLKANPMKGHVAAVS
                     VGILGEDILCDLEYTEDSAADTDMNVVMTEDGRMIEIQGTAEGEPFSHDELMALLASAN
                     KGIAEIVAAQKLALED"
     aSDomain        6083..6787
                     /aSDomain="TIGR01966"
                     /aSTool="tigrfam"
                     /description="RNasePH: ribonuclease PH"
                     /detection="hmmscan"
                     /domain_id="TIGRFam_ctg1_1058_0046"
                     /evalue="4.70E-111"
                     /identifier="TIGR01966"
                     /label="ctg1_1058"
                     /locus_tag="ctg1_1058"
                     /protein_end="236"
                     /protein_start="1"
                     /score="367.6"
                     /tool="antismash"
                     /translation="RPNDRAADQVRPIKITRNYTAYAEGSVLVEFGNTKVLCNATVEEN
                     VPRWLKGQGKGWVTAEYGMLPRSTHSRMRREAASGKQGGRTMEIQRLIARSLRAVVDLE
                     AMGEVMVTVDCDVIQADGGTRTASISGASVAMADAFAHLVAKGKLKANPMKGHVAAVSV
                     GILGEDILCDLEYTEDSAADTDMNVVMTEDGRMIEIQGTAEGEPFSHDELMALLASANK
                     GIAEIVAAQKLAL"
     PFAM_domain     6107..6499
                     /aSDomain="RNase_PH"
                     /aSTool="clusterhmmer"
                     /database="35.0"
                     /db_xref="PF01138.24"
                     /description="3' exoribonuclease family, domain 1"
                     /detection="hmmscan"
                     /domain_id="clusterhmmer_ctg1_1058_0108"
                     /evalue="7.90E-23"
                     /label="ctg1_1058"
                     /locus_tag="ctg1_1058"
                     /protein_end="140"
                     /protein_start="9"
                     /score="81.5"
                     /tool="antismash"
                     /translation="QVRPIKITRNYTAYAEGSVLVEFGNTKVLCNATVEENVPRWLKGQ
                     GKGWVTAEYGMLPRSTHSRMRREAASGKQGGRTMEIQRLIARSLRAVVDLEAMGEVMVT
                     VDCDVIQADGGTRTASISGASVAMADA"
     PFAM_domain     6554..6748
                     /aSDomain="RNase_PH_C"
                     /aSTool="clusterhmmer"
                     /database="35.0"
                     /db_xref="PF03725.18"
                     /description="3' exoribonuclease family, domain 2"
                     /detection="hmmscan"
                     /domain_id="clusterhmmer_ctg1_1058_0109"
                     /evalue="1.10E-09"
                     /label="ctg1_1058"
                     /locus_tag="ctg1_1058"
                     /protein_end="223"
                     /protein_start="158"
                     /score="38.3"
                     /tool="antismash"
                     /translation="VAAVSVGILGEDILCDLEYTEDSAADTDMNVVMTEDGRMIEIQGT
                     AEGEPFSHDELMALLASANK"
     CDS             7019..7708
                     /locus_tag="ctg1_1059"
                     /transl_table=11
                     /translation="MGDAMYIVNEIKEREKMKAYQREFIEFALEKEVLKFGEFTLKSGR
                     KSPYFFNAGLFNTGRDLARLGRFYAAALADSGIEFDVLFGPAYKGIPIATTTAVALADH
                     HDIDTPYCFNRKEAKNHGEGGNLVGSALEGRIMLVDDVITAGTAIRESMEIIKANGADL
                     AGVLVAIDRQEKGKGELSAIQEVERDFGCAVISIVSLTDLITYLEDKGGNAEHLEAVKA
                     YRAEFGI"
     aSDomain        7094..7627
                     /aSDomain="TIGR00336"
                     /aSTool="tigrfam"
                     /description="pyrE: orotate phosphoribosyltransferase"
                     /detection="hmmscan"
                     /domain_id="TIGRFam_ctg1_1059_0047"
                     /evalue="5.00E-69"
                     /identifier="TIGR00336"
                     /label="ctg1_1059"
                     /locus_tag="ctg1_1059"
                     /protein_end="203"
                     /protein_start="25"
                     /score="229.5"
                     /tool="antismash"
                     /translation="EFALEKEVLKFGEFTLKSGRKSPYFFNAGLFNTGRDLARLGRFYA
                     AALADSGIEFDVLFGPAYKGIPIATTTAVALADHHDIDTPYCFNRKEAKNHGEGGNLVG
                     SALEGRIMLVDDVITAGTAIRESMEIIKANGADLAGVLVAIDRQEKGKGELSAIQEVER
                     DFGCAVISIVSLTDL"
     PFAM_domain     7202..7549
                     /aSDomain="Pribosyltran"
                     /aSTool="clusterhmmer"
                     /database="35.0"
                     /db_xref="PF00156.30"
                     /description="Phosphoribosyl transferase domain"
                     /detection="hmmscan"
                     /domain_id="clusterhmmer_ctg1_1059_0110"
                     /evalue="8.40E-10"
                     /label="ctg1_1059"
                     /locus_tag="ctg1_1059"
                     /protein_end="177"
                     /protein_start="61"
                     /score="38.4"
                     /tool="antismash"
                     /translation="LARLGRFYAAALADSGIEFDVLFGPAYKGIPIATTTAVALADHHD
                     IDTPYCFNRKEAKNHGEGGNLVGSALEGRIMLVDDVITAGTAIRESMEIIKANGADLAG
                     VLVAIDRQEKGK"
     CDS             complement(7797..9206)
                     /locus_tag="ctg1_1060"
                     /transl_table=11
                     /translation="MINKQRTLWFLLIGALLIRLFSLGFYPLMDTTESRYGEMARMMVE
                     TGNWLTPLFDYGVPFWGKPPLFTWMSAASVELFGLSEFTLRLPHWLAGVIVVAGAAWFA
                     KKNGYNPLVAAVVLSTTLVFSISAGAVMTDMALTLGLALAMIGFYQCWRGETLWGYVGF
                     TGLAIGLLAKGPVAIVLFGLAVFPWMVIQHGLIGAFVELWRRFPLIKGTLLMLAIALPW
                     YIMAERATPGFIDYFIVGEHYKRFVEPGWTGDLYGSGHEEPKGKIWFFWLLAVLPWSLI
                     LPVLMLIRAKFGLEQAKQNHGFTSFAIWWALSPLILFTVSSNILPTYVLPGTPAIGLLI
                     AVFWKNKDTIWLTIAALIVPVALIAATYMLSTGKIADNSDKHLIRSLDPEVKTFYMYPR
                     SYSGQYYSNGQAKVLRTDDQLEGLNQFYLITFKDRMAYDFPDYQEKFDCSDVVAESHNR
                     GAILCKVKPQQ"
     PFAM_domain     complement(8496..9119)
                     /aSDomain="PMT"
                     /aSTool="clusterhmmer"
                     /database="35.0"
                     /db_xref="PF02366.21"
                     /db_xref="GO:0000030"
                     /db_xref="GO:0006493"
                     /db_xref="GO:0016020"
                     /description="Dolichyl-phosphate-mannose-protein
                     mannosyltransferase"
                     /detection="hmmscan"
                     /domain_id="clusterhmmer_ctg1_1060_0111"
                     /evalue="2.50E-17"
                     /gene_ontologies="GO:0000030: mannosyltransferase activity"
                     /gene_ontologies="GO:0006493: protein O-linked
                     glycosylation"
                     /gene_ontologies="GO:0016020: membrane"
                     /label="ctg1_1060"
                     /locus_tag="ctg1_1060"
                     /protein_end="237"
                     /protein_start="29"
                     /score="63.4"
                     /tool="antismash"
                     /translation="DTTESRYGEMARMMVETGNWLTPLFDYGVPFWGKPPLFTWMSAAS
                     VELFGLSEFTLRLPHWLAGVIVVAGAAWFAKKNGYNPLVAAVVLSTTLVFSISAGAVMT
                     DMALTLGLALAMIGFYQCWRGETLWGYVGFTGLAIGLLAKGPVAIVLFGLAVFPWMVIQ
                     HGLIGAFVELWRRFPLIKGTLLMLAIALPWYIMAERATPGFIDYF"
     CDS             complement(9383..9877)
                     /gene_functions="biosynthetic-additional
                     (rule-based-clusters) CTP_transf_like"
                     /gene_kind="biosynthetic-additional"
                     /locus_tag="ctg1_1061"
                     /sec_met_domain="CTP_transf_like (E-value: 4.1e-20,
                     bitscore: 69.8, seeds: 65, tool: rule-based-clusters)"
                     /transl_table=11
                     /translation="MTKKRLSRVIYPGTFDPITNGHLDLIERASTMFDEVIIAIAASPS
                     KNTMFTLDERVQFTREVTKHLDNVTAKGFSGLLVNFAEEEKANVLIRGLRTTVDFEYEF
                     GLTNMYRRLLPGLESVFLTPAEEHAFISSTLVREVAIHGGDVSQFVPPLIEQALQTKKV
                     V"
     aSDomain        complement(9395..9853)
                     /aSDomain="TIGR01510"
                     /aSTool="tigrfam"
                     /description="coaD_prev_kdtB: pantetheine-phosphate
                     adenylyltransferase"
                     /detection="hmmscan"
                     /domain_id="TIGRFam_ctg1_1061_0048"
                     /evalue="4.00E-58"
                     /identifier="TIGR01510"
                     /label="ctg1_1061"
                     /locus_tag="ctg1_1061"
                     /protein_end="161"
                     /protein_start="8"
                     /score="193.8"
                     /tool="antismash"
                     /translation="VIYPGTFDPITNGHLDLIERASTMFDEVIIAIAASPSKNTMFTLD
                     ERVQFTREVTKHLDNVTAKGFSGLLVNFAEEEKANVLIRGLRTTVDFEYEFGLTNMYRR
                     LLPGLESVFLTPAEEHAFISSTLVREVAIHGGDVSQFVPPLIEQALQTK"
     PFAM_domain     complement(9464..9850)
                     /aSDomain="CTP_transf_like"
                     /aSTool="clusterhmmer"
                     /database="35.0"
                     /db_xref="PF01467.29"
                     /db_xref="GO:0003824"
                     /db_xref="GO:0009058"
                     /description="Cytidylyltransferase-like"
                     /detection="hmmscan"
                     /domain_id="clusterhmmer_ctg1_1061_0112"
                     /evalue="3.00E-19"
                     /gene_ontologies="GO:0003824: catalytic activity"
                     /gene_ontologies="GO:0009058: biosynthetic process"
                     /label="ctg1_1061"
                     /locus_tag="ctg1_1061"
                     /protein_end="138"
                     /protein_start="9"
                     /score="69.8"
                     /tool="antismash"
                     /translation="IYPGTFDPITNGHLDLIERASTMFDEVIIAIAASPSKNTMFTLDE
                     RVQFTREVTKHLDNVTAKGFSGLLVNFAEEEKANVLIRGLRTTVDFEYEFGLTNMYRRL
                     LPGLESVFLTPAEEHAFISSTLVRE"
     aSDomain        complement(9674..9856)
                     /aSDomain="TIGR00125"
                     /aSTool="tigrfam"
                     /description="cyt_tran_rel: cytidyltransferase-like domain"
                     /detection="hmmscan"
                     /domain_id="TIGRFam_ctg1_1061_0049"
                     /evalue="1.00E-18"
                     /identifier="TIGR00125"
                     /label="ctg1_1061"
                     /locus_tag="ctg1_1061"
                     /protein_end="68"
                     /protein_start="7"
                     /score="65.2"
                     /tool="antismash"
                     /translation="RVIYPGTFDPITNGHLDLIERASTMFDEVIIAIAASPSKNTMFTL
                     DERVQFTREVTKHLDN"
     CDS             10001..11035
                     /gene_functions="biosynthetic (rule-based-clusters)
                     saccharide: Glyco_transf_9"
                     /gene_kind="biosynthetic"
                     /locus_tag="ctg1_1062"
                     /sec_met_domain="Glyco_transf_9 (E-value: 1.7e-18,
                     bitscore: 64.2, seeds: 18, tool: rule-based-clusters)"
                     /transl_table=11
                     /translation="MKNILVVRNDKIGDFMLAWPSFAMLKASMPNCRVTALVPSYTVAL
                     ARACPWIDEVIVDCGKNADKHTQKHLIQTLKGAKFDASINLFSTTYNALLVWKAKIPYR
                     LAPATKFAQLFYNRRIKQKRSQSAKPEYEYNLDLVRAFLTDQSIEIVEPRAPYFSFSLD
                     ALAKQKEKLAVELGLNKALPWIYVHAGSGGSANNLTLEQYSDLVAGIDGSFNVVLTAGP
                     GEEDKARELQVLLTEKQINSVVYDKNDGLVDFSCSLACASLFIAGSTGPLHIAAALDVP
                     TVGFFPAKRSATPLRWKPLNSDGRHLAFAPPRAEDKASQENMTRIDIAKVTKELNPWAA
                     QYLF"
     PFAM_domain     10208..10927
                     /aSDomain="Glyco_transf_9"
                     /aSTool="clusterhmmer"
                     /database="35.0"
                     /db_xref="PF01075.20"
                     /db_xref="GO:0016757"
                     /description="Glycosyltransferase family 9
                     (heptosyltransferase)"
                     /detection="hmmscan"
                     /domain_id="clusterhmmer_ctg1_1062_0113"
                     /evalue="3.40E-16"
                     /gene_ontologies="GO:0016757: glycosyltransferase activity"
                     /label="ctg1_1062"
                     /locus_tag="ctg1_1062"
                     /protein_end="309"
                     /protein_start="69"
                     /score="59.5"
                     /tool="antismash"
                     /translation="HLIQTLKGAKFDASINLFSTTYNALLVWKAKIPYRLAPATKFAQL
                     FYNRRIKQKRSQSAKPEYEYNLDLVRAFLTDQSIEIVEPRAPYFSFSLDALAKQKEKLA
                     VELGLNKALPWIYVHAGSGGSANNLTLEQYSDLVAGIDGSFNVVLTAGPGEEDKARELQ
                     VLLTEKQINSVVYDKNDGLVDFSCSLACASLFIAGSTGPLHIAAALDVPTVGFFPAKRS
                     ATPLRWKPLNSDGRHLAF"
     CDS             complement(11004..11783)
                     /gene_functions="biosynthetic (rule-based-clusters)
                     saccharide: Glycos_transf_2"
                     /gene_kind="biosynthetic"
                     /locus_tag="ctg1_1063"
                     /sec_met_domain="Glycos_transf_2 (E-value: 1.4e-17,
                     bitscore: 61.4, seeds: 256, tool: rule-based-clusters)"
                     /transl_table=11
                     /translation="MTKPTLAVALIVKNESKHLRACLETVRGWVDEIVILDSGSSDDTQ
                     AIAEEMGAKFYTNSDWPGFGRQRQIAQSHVQSDFVFWLDADERVTPELKTSILGAVSKN
                     ASTTIYQFARLSWVFGRFIKHCGWYPDKVLRLYPTKLTQYNDSLVHEKVETDKSMTVET
                     LQGDLIHYTYDDIHHYLVKSAGYAKAWAEQREKRGKKSSISQGILHAVACFVKMYIVKA
                     GFLDGKQGLLLCLLSAHSTFVKYADLWVRTSTEPPKG"
     PFAM_domain     complement(11409..11762)
                     /aSDomain="Glycos_transf_2"
                     /aSTool="clusterhmmer"
                     /database="35.0"
                     /db_xref="PF00535.29"
                     /description="Glycosyl transferase family 2"
                     /detection="hmmscan"
                     /domain_id="clusterhmmer_ctg1_1063_0114"
                     /evalue="6.70E-16"
                     /label="ctg1_1063"
                     /locus_tag="ctg1_1063"
                     /protein_end="125"
                     /protein_start="7"
                     /score="58.7"
                     /tool="antismash"
                     /translation="VALIVKNESKHLRACLETVRGWVDEIVILDSGSSDDTQAIAEEMG
                     AKFYTNSDWPGFGRQRQIAQSHVQSDFVFWLDADERVTPELKTSILGAVSKNASTTIYQ
                     FARLSWVFGRFIKH"
     CDS             complement(12017..13105)
                     /gene_functions="biosynthetic (rule-based-clusters)
                     saccharide: Glyco_transf_9"
                     /gene_kind="biosynthetic"
                     /locus_tag="ctg1_1064"
                     /sec_met_domain="Glyco_transf_9 (E-value: 5.7e-55,
                     bitscore: 183.7, seeds: 18, tool: rule-based-clusters)"
                     /transl_table=11
                     /translation="MTECAGTMALFTPPPKSICILRLSAIGDVCNTIAAVQAIQAHWPK
                     TQITWITGSLEAKLLESIQGINIVVFDKKAGWRGYRDLWRQLRGQQFDALLHMQYALRA
                     SIATLGIKAKYKLGFDADRAQDFQQLFTNVKVPSPQKMHVLDGLLAFNDTLGIPEEVPS
                     WQLNYSQQHADWAESLLVGQRIVGQRNLVIVPAASKGYKNWTAEGYVAVINHAIEKGWK
                     VILAGSPAAIEVELGAHIEALCPHTITNVIGQSSLMQMLALLDMGDLVIAPDTGPTHMA
                     NAMQTPVIGLYAHHNPQRTGPYRYLDYVVSAYEEAIVAETGKASSELEWRARVKDKQAM
                     QRIKADSVIAMFDHVVKSEVLY"
     PFAM_domain     complement(12131..12865)
                     /aSDomain="Glyco_transf_9"
                     /aSTool="clusterhmmer"
                     /database="35.0"
                     /db_xref="PF01075.20"
                     /db_xref="GO:0016757"
                     /description="Glycosyltransferase family 9
                     (heptosyltransferase)"
                     /detection="hmmscan"
                     /domain_id="clusterhmmer_ctg1_1064_0115"
                     /evalue="5.50E-52"
                     /gene_ontologies="GO:0016757: glycosyltransferase activity"
                     /label="ctg1_1064"
                     /locus_tag="ctg1_1064"
                     /protein_end="325"
                     /protein_start="80"
                     /score="176.7"
                     /tool="antismash"
                     /translation="RDLWRQLRGQQFDALLHMQYALRASIATLGIKAKYKLGFDADRAQ
                     DFQQLFTNVKVPSPQKMHVLDGLLAFNDTLGIPEEVPSWQLNYSQQHADWAESLLVGQR
                     IVGQRNLVIVPAASKGYKNWTAEGYVAVINHAIEKGWKVILAGSPAAIEVELGAHIEAL
                     CPHTITNVIGQSSLMQMLALLDMGDLVIAPDTGPTHMANAMQTPVIGLYAHHNPQRTGP
                     YRYLDYVVSAYEEAIVAETGKAS"
     CDS             13273..14070
                     /gene_functions="biosynthetic (rule-based-clusters)
                     saccharide: Glycos_transf_2"
                     /gene_kind="biosynthetic"
                     /locus_tag="ctg1_1065"
                     /sec_met_domain="Glycos_transf_2 (E-value: 7.5e-15,
                     bitscore: 52.5, seeds: 256, tool: rule-based-clusters)"
                     /transl_table=11
                     /translation="MSAYNDADVLELTLSGYLHQVDKTFEICIADDGSGPEVKRLVEQF
                     QRLGLCIRHIWHEDHGFRKTIILNKAIASSKADRIIFTDGDCIPHPYFVADHKQAQQTK
                     VLVTGPRVYLGAGLTQALKDGTAKVTEVNRTILLLWLSLRKQVTKIEQAIRYPMFVLPF
                     LKRIKRIWAYGANFSVDRHDLLMVNGFDEDFLGWGGEDIDLVHRLSLVGVEVKSELGRA
                     VVYHLEHPVRLVDDGDRTLTLLKERKHNTNIAYCPNGLNKWLD"
     PFAM_domain     13276..13569
                     /aSDomain="Glycos_transf_2"
                     /aSTool="clusterhmmer"
                     /database="35.0"
                     /db_xref="PF00535.29"
                     /description="Glycosyl transferase family 2"
                     /detection="hmmscan"
                     /domain_id="clusterhmmer_ctg1_1065_0116"
                     /evalue="5.80E-13"
                     /label="ctg1_1065"
                     /locus_tag="ctg1_1065"
                     /protein_end="99"
                     /protein_start="1"
                     /score="49.1"
                     /tool="antismash"
                     /translation="SAYNDADVLELTLSGYLHQVDKTFEICIADDGSGPEVKRLVEQFQ
                     RLGLCIRHIWHEDHGFRKTIILNKAIASSKADRIIFTDGDCIPHPYFVADHKQ"
     PFAM_domain     13789..13959
                     /aSDomain="Glyco_transf_7C"
                     /aSTool="clusterhmmer"
                     /database="35.0"
                     /db_xref="PF02709.17"
                     /description="N-terminal domain of galactosyltransferase"
                     /detection="hmmscan"
                     /domain_id="clusterhmmer_ctg1_1065_0117"
                     /evalue="6.50E-12"
                     /label="ctg1_1065"
                     /locus_tag="ctg1_1065"
                     /protein_end="229"
                     /protein_start="172"
                     /score="45.1"
                     /tool="antismash"
                     /translation="YGANFSVDRHDLLMVNGFDEDFLGWGGEDIDLVHRLSLVGVEVKS
                     ELGRAVVYHLEH"
     CDS             14114..14827
                     /locus_tag="ctg1_1066"
                     /transl_table=11
                     /translation="MQQVSPNPNTMIWYDSAFISAPGEQLFCSDYWQKHDKVLGSAQGR
                     GTTWFVETEHLPAALRHYRRGGLFGKLVRDQYWFSGWHNTRSFQEFSLLSKLIEANVNV
                     PRPLAAMAVRSGLYYRADLLSEKIANAQDLVAILQSGALDKQAYHRIGVEIRAMHDVGV
                     NHTDLNIHNLLIDGQDKVWIIDFDKCAEQPGESWKQDNLSRLKRSFEKELGRYQIHWQP
                     NDFEALLAGYEQGKR"
     PFAM_domain     14201..14809
                     /aSDomain="Kdo"
                     /aSTool="clusterhmmer"
                     /database="35.0"
                     /db_xref="PF06293.17"
                     /description="Lipopolysaccharide kinase (Kdo/WaaP) family"
                     /detection="hmmscan"
                     /domain_id="clusterhmmer_ctg1_1066_0118"
                     /evalue="1.90E-60"
                     /label="ctg1_1066"
                     /locus_tag="ctg1_1066"
                     /protein_end="232"
                     /protein_start="29"
                     /score="204.0"
                     /tool="antismash"
                     /translation="DYWQKHDKVLGSAQGRGTTWFVETEHLPAALRHYRRGGLFGKLVR
                     DQYWFSGWHNTRSFQEFSLLSKLIEANVNVPRPLAAMAVRSGLYYRADLLSEKIANAQD
                     LVAILQSGALDKQAYHRIGVEIRAMHDVGVNHTDLNIHNLLIDGQDKVWIIDFDKCAEQ
                     PGESWKQDNLSRLKRSFEKELGRYQIHWQPNDFEALLAGY"
     CDS             14824..15489
                     /locus_tag="ctg1_1067"
                     /transl_table=11
                     /translation="MRKLYFYLRCIPKTLWFNFRYFPLATALRFPVLVCHRTYFRDLRG
                     NVTVPNDAKFGKIKLGFGEVQIADGKYSRFIWSLKKGGTVNFGRGNKIGTGSRLHISGE
                     LTIGDGVNFSGETTIVCQKAMRFGDRALVSWQTLFMDTDMHAVERESGASINSDKDVIV
                     GSDVWVCARSTVLKGTVVSDNSIVSAAALVTGEFKKDAIIGGNPAKVIGSMAGKRFVH"
     CDS             complement(15493..16758)
                     /gene_functions="biosynthetic (rule-based-clusters)
                     saccharide: Wzy_C"
                     /gene_kind="biosynthetic"
                     /locus_tag="ctg1_1068"
                     /sec_met_domain="Wzy_C (E-value: 2.6e-17, bitscore: 60.6,
                     seeds: 81, tool: rule-based-clusters)"
                     /transl_table=11
                     /translation="MTINHSIIPVWINKLSAALVALFFASYFNGGYNLSSALLALTAII
                     VLVYQRKNTSGSIRNEMQLLNWTMLFFGLHLAIITLSAYLDLDTRSVGRSIEYPAKALL
                     LCIVSYLVIFTRISTASVCYGLVVGALLGALISGYDVYIKQWRGFGALMPIQKGNAAIL
                     FSTLLFTFSLYWHKSNKKLAWLCLIGANLALAASVMSLSRGGWILAPVTYLIAAAVFFK
                     QTARGYTTIALLSLVATVALVVATAPVGIEDRVAVVANEAQAEQGSVGVRVEMWKFAWQ
                     LFSEKPLLGWGEHALQPRLDLALANGELSEYARTFNGNAHSAYFNALSQRGVIGFIGLM
                     GFLGIPGILYLVSLVRAKSEEVKLWATLGGLHILSTAGFCVSQDHFLHNEGMVLYATTN
                     AILLGFLIRAKRAESNLPSIQT"
     PFAM_domain     complement(15739..16191)
                     /aSDomain="Wzy_C"
                     /aSTool="clusterhmmer"
                     /database="35.0"
                     /db_xref="PF04932.18"
                     /description="O-Antigen ligase"
                     /detection="hmmscan"
                     /domain_id="clusterhmmer_ctg1_1068_0119"
                     /evalue="6.90E-18"
                     /label="ctg1_1068"
                     /locus_tag="ctg1_1068"
                     /protein_end="340"
                     /protein_start="189"
                     /score="64.9"
                     /tool="antismash"
                     /translation="ANLALAASVMSLSRGGWILAPVTYLIAAAVFFKQTARGYTTIALL
                     SLVATVALVVATAPVGIEDRVAVVANEAQAEQGSVGVRVEMWKFAWQLFSEKPLLGWGE
                     HALQPRLDLALANGELSEYARTFNGNAHSAYFNALSQRGVIGFIGLM"
     CDS             complement(16772..18064)
                     /gene_functions="biosynthetic (rule-based-clusters)
                     saccharide: Glycos_transf_1"
                     /gene_kind="biosynthetic"
                     /locus_tag="ctg1_1069"
                     /sec_met_domain="Glycos_transf_1 (E-value: 2.5e-09,
                     bitscore: 34.3, seeds: 63, tool: rule-based-clusters)"
                     /transl_table=11
                     /translation="MIVRFVYTVLLAVVAPIFLYGLFKAKPGKPSVGKRWREHFGFTPR
                     LAATEKPVVWFHAVSVGETLAVTPLIKQFAAENPNTEILLTTTTPTGAEQAAKLSDIAQ
                     HRYMPLDFGFAVKRFLRVVNPSQMIIVETELWPNTLYCVSNAGVPITVVNARLSERSCD
                     RYQKVQPLFDVIAPTITNLCCQFDDDARRFERLGIAPERIQVTGSIKFDIQVTEHQREQ
                     GRALRERLGHARPIWIAASTHQGEDEQLLAIHKQLLNTHPELLLVIVPRHPERFNDVAQ
                     LSLNQGFGTTKRSELNSALSNDVSVVVGDTMGEMMAYLAASDVCFMGGSLLGKKVGGHN
                     LLEPAAIGIPTLTGPSYFNFTDITHQLVTHDGAIVCDHPEQIAETVSKLITQPSLAKKM
                     GLASQQVVHHNQGALRRTLECFALTDHPLRT"
     PFAM_domain     complement(17426..17965)
                     /aSDomain="Glycos_transf_N"
                     /aSTool="clusterhmmer"
                     /database="35.0"
                     /db_xref="PF04413.19"
                     /description="3-Deoxy-D-manno-octulosonic-acid transferase
                     (kdotransferase)"
                     /detection="hmmscan"
                     /domain_id="clusterhmmer_ctg1_1069_0120"
                     /evalue="3.50E-62"
                     /label="ctg1_1069"
                     /locus_tag="ctg1_1069"
                     /protein_end="213"
                     /protein_start="33"
                     /score="209.3"
                     /tool="antismash"
                     /translation="KRWREHFGFTPRLAATEKPVVWFHAVSVGETLAVTPLIKQFAAEN
                     PNTEILLTTTTPTGAEQAAKLSDIAQHRYMPLDFGFAVKRFLRVVNPSQMIIVETELWP
                     NTLYCVSNAGVPITVVNARLSERSCDRYQKVQPLFDVIAPTITNLCCQFDDDARRFERL
                     GIAPERIQVTGSIKFDI"
     CDS             complement(18064..19482)
                     /locus_tag="ctg1_1070"
                     /transl_table=11
                     /translation="MNQHSIAERHFRWLYALGFAIGLVFTFLYAQNQILTGDQTQMLYK
                     GYLGAYQDTWLSYGNAASAVGNVPGSLSTWLIGVPLLVWDSPWSPMVLLVLLRIVSLVL
                     LDNVIKTMLPEKDNALMRLLFLALYWLNPWFLYDSLLYNPSYLCLFAAMHLWSASKMRL
                     GKSFGYTFVHVLSIGLAMQLHYSWPILAVISVYLFYRQMGHVSWLGALAAVAALLLSLV
                     PYFQEYAVNENLTRESDRYIGYGLVHVYPVLKALLYWLRYGSMLFSNKVIAYGEFDWLT
                     QIEWLKLSALALWKTLVFVVGAVTVIVSARLNWLWWKRVKPLCLRGRGNVDGQQWVELY
                     AFGAVVGVLISAALSPITFSYWHLIMVYPFAILPILIGIHAILVSKEPAASNSTPSKFN
                     QFVQRYRFTSVVATWFTVGEKRLLLIKLAFGYLLVLNLLASHDSIKYSYEADYVQQTEQ
                     YLQQQSLISPSVKP"
     CDS             complement(19503..19907)
                     /locus_tag="ctg1_1071"
                     /transl_table=11
                     /translation="MRALLDRLLQYRLVRFALTGGMATAIHIAVAFSFIHLVKDSVLYA
                     NIVGFSIAFVFSYFAQTVLVFRHKVNLHNALRFFMVQFGALMISQAISELFSDWNSYIR
                     ILMVVVILPIITYLIHKVWTYSGSSESTPH"
     PFAM_domain     complement(19533..19865)
                     /aSDomain="GtrA"
                     /aSTool="clusterhmmer"
                     /database="35.0"
                     /db_xref="PF04138.17"
                     /db_xref="GO:0000271"
                     /db_xref="GO:0016020"
                     /description="GtrA-like protein"
                     /detection="hmmscan"
                     /domain_id="clusterhmmer_ctg1_1071_0121"
                     /evalue="3.70E-14"
                     /gene_ontologies="GO:0000271: polysaccharide biosynthetic
                     process"
                     /gene_ontologies="GO:0016020: membrane"
                     /label="ctg1_1071"
                     /locus_tag="ctg1_1071"
                     /protein_end="125"
                     /protein_start="14"
                     /score="53.1"
                     /tool="antismash"
                     /translation="RFALTGGMATAIHIAVAFSFIHLVKDSVLYANIVGFSIAFVFSYF
                     AQTVLVFRHKVNLHNALRFFMVQFGALMISQAISELFSDWNSYIRILMVVVILPIITYL
                     IHKVWTY"
     CDS             complement(19910..20890)
                     /gene_functions="biosynthetic (rule-based-clusters)
                     saccharide: Glycos_transf_2"
                     /gene_functions="biosynthetic-additional (smcogs)
                     SMCOG1123:polyprenol-monophosphomannose synthase ppm1
                     (Score: 231.6; E-value: 2.4e-70)"
                     /gene_kind="biosynthetic"
                     /locus_tag="ctg1_1072"
                     /sec_met_domain="Glycos_transf_2 (E-value: 1.5e-34,
                     bitscore: 116.6, seeds: 256, tool: rule-based-clusters)"
                     /transl_table=11
                     /translation="MTEHNPTISIICPCYNEEQVVGLFMERITTVLQKTEYDYEVILIN
                     DGSKDNTLSVIKQLQQQDEHVRVVNLSRNFGKEAALTAGIDLARGEVLIPIDADLQDPP
                     ELIHDFLEKWQEGYDVVVAKRADRSTDSWAKKFTAEMFYKFHNAVAQVDIPENVGDFRL
                     INRRVVNAIQLLPENQRFMKGIFSWVGFKTAVVEYKREAREAGETSFNGWKLWNFALDG
                     ITSFSTAPLRIWLYIGSFISALAFIYGSFTVVKTLIYGIDAPGYASTITIMLFLGGVQL
                     IGIGVMGEYIGRLYMESKRRPTYIIEEDSIRSPSIVKSQDDSPSQ"
     PFAM_domain     complement(20384..20866)
                     /aSDomain="Glycos_transf_2"
                     /aSTool="clusterhmmer"
                     /database="35.0"
                     /db_xref="PF00535.29"
                     /description="Glycosyl transferase family 2"
                     /detection="hmmscan"
                     /domain_id="clusterhmmer_ctg1_1072_0122"
                     /evalue="1.80E-34"
                     /label="ctg1_1072"
                     /locus_tag="ctg1_1072"
                     /protein_end="169"
                     /protein_start="8"
                     /score="119.1"
                     /tool="antismash"
                     /translation="SIICPCYNEEQVVGLFMERITTVLQKTEYDYEVILINDGSKDNTL
                     SVIKQLQQQDEHVRVVNLSRNFGKEAALTAGIDLARGEVLIPIDADLQDPPELIHDFLE
                     KWQEGYDVVVAKRADRSTDSWAKKFTAEMFYKFHNAVAQVDIPENVGDFRLINRRVV"
     CDS             complement(20887..21732)
                     /gene_functions="biosynthetic (rule-based-clusters)
                     saccharide: Glycos_transf_2"
                     /gene_kind="biosynthetic"
                     /locus_tag="ctg1_1073"
                     /sec_met_domain="Glycos_transf_2 (E-value: 1.7e-13,
                     bitscore: 48.1, seeds: 256, tool: rule-based-clusters)"
                     /transl_table=11
                     /translation="MSAKHYDNTDNSATIEVIMAAYNNVRDMRLVFEGYLRQTDRNFSL
                     CVTDDGSGPEVKALVDVYRALGLNIRHLWQQDKGYRRALALNKAIASSHCDFIIMTDND
                     CIPSQYFIEDYRQRLRSDTMLFGRRVDLYQGASQLIREHEVALKQTESVFWLLSQALKK
                     GLKRPEMAIRFPEPILRYWNRKPRGAIGANLAVPRHALLEVNGFDADYEGYGMEETDLV
                     WRLGMWGLKPQTVLGRCALFHLYHKEKQQGPEAMQMFEQKKKQNLTRCLNGIDQIREPE
                     "
     PFAM_domain     complement(20992..21174)
                     /aSDomain="Glyco_transf_7C"
                     /aSTool="clusterhmmer"
                     /database="35.0"
                     /db_xref="PF02709.17"
                     /description="N-terminal domain of galactosyltransferase"
                     /detection="hmmscan"
                     /domain_id="clusterhmmer_ctg1_1073_0124"
                     /evalue="2.20E-05"
                     /label="ctg1_1073"
                     /locus_tag="ctg1_1073"
                     /protein_end="247"
                     /protein_start="186"
                     /score="24.2"
                     /tool="antismash"
                     /translation="RGAIGANLAVPRHALLEVNGFDADYEGYGMEETDLVWRLGMWGLK
                     PQTVLGRCALFHLYHK"
     PFAM_domain     complement(21286..21684)
                     /aSDomain="Glycos_transf_2"
                     /aSTool="clusterhmmer"
                     /database="35.0"
                     /db_xref="PF00535.29"
                     /description="Glycosyl transferase family 2"
                     /detection="hmmscan"
                     /domain_id="clusterhmmer_ctg1_1073_0123"
                     /evalue="9.70E-13"
                     /label="ctg1_1073"
                     /locus_tag="ctg1_1073"
                     /protein_end="149"
                     /protein_start="16"
                     /score="48.4"
                     /tool="antismash"
                     /translation="VIMAAYNNVRDMRLVFEGYLRQTDRNFSLCVTDDGSGPEVKALVD
                     VYRALGLNIRHLWQQDKGYRRALALNKAIASSHCDFIIMTDNDCIPSQYFIEDYRQRLR
                     SDTMLFGRRVDLYQGASQLIREHEVALKQ"
     CDS             complement(21804..22817)
                     /gene_functions="biosynthetic (rule-based-clusters)
                     saccharide: Glyco_transf_9"
                     /gene_kind="biosynthetic"
                     /locus_tag="ctg1_1074"
                     /sec_met_domain="Glyco_transf_9 (E-value: 1.8e-69,
                     bitscore: 231.2, seeds: 18, tool: rule-based-clusters)"
                     /transl_table=11
                     /translation="MKILVIGPSWVGDMVMSQSLYIELKNRYPDATIDVLAPAWCKPIL
                     ERMPQVNRSIEMPIGHGAFDLKGRWRIGRQLKQQGYTHAYVLPNSAKSALIPLFAGIPN
                     RIGWKGETRYGLLTDLRPNKRIFQYYVERFVALASPKEAMLDEVRLESCPRPKLSVDER
                     VQKQTLAKFSLTNDRVAIGMCPGAEFGPAKRWPDAHYAKVAQHVIDSGQQVWLFGSAKD
                     REVTEKIRNALTPEAQQHCYNVAGSTSLIEAVDLLAACDTVISNDSGLMHVSAAVGCNI
                     IAIYGSSSPDYTPPLGDRVQIINTDIECRPCFKRECPLGHMNCLKQLEPDMVIAKL"
     aSDomain        complement(21807..22814)
                     /aSDomain="TIGR02195"
                     /aSTool="tigrfam"
                     /description="heptsyl_trn_II: lipopolysaccharide
                     heptosyltransferase II"
                     /detection="hmmscan"
                     /domain_id="TIGRFam_ctg1_1074_0050"
                     /evalue="1.40E-143"
                     /identifier="TIGR02195"
                     /label="ctg1_1074"
                     /locus_tag="ctg1_1074"
                     /protein_end="337"
                     /protein_start="1"
                     /score="476.0"
                     /tool="antismash"
                     /translation="KILVIGPSWVGDMVMSQSLYIELKNRYPDATIDVLAPAWCKPILE
                     RMPQVNRSIEMPIGHGAFDLKGRWRIGRQLKQQGYTHAYVLPNSAKSALIPLFAGIPNR
                     IGWKGETRYGLLTDLRPNKRIFQYYVERFVALASPKEAMLDEVRLESCPRPKLSVDERV
                     QKQTLAKFSLTNDRVAIGMCPGAEFGPAKRWPDAHYAKVAQHVIDSGQQVWLFGSAKDR
                     EVTEKIRNALTPEAQQHCYNVAGSTSLIEAVDLLAACDTVISNDSGLMHVSAAVGCNII
                     AIYGSSSPDYTPPLGDRVQIINTDIECRPCFKRECPLGHMNCLKQLEPDMVIAKL"
     PFAM_domain     complement(21855..22613)
                     /aSDomain="Glyco_transf_9"
                     /aSTool="clusterhmmer"
                     /database="35.0"
                     /db_xref="PF01075.20"
                     /db_xref="GO:0016757"
                     /description="Glycosyltransferase family 9
                     (heptosyltransferase)"
                     /detection="hmmscan"
                     /domain_id="clusterhmmer_ctg1_1074_0125"
                     /evalue="2.40E-68"
                     /gene_ontologies="GO:0016757: glycosyltransferase activity"
                     /label="ctg1_1074"
                     /locus_tag="ctg1_1074"
                     /protein_end="321"
                     /protein_start="68"
                     /score="230.3"
                     /tool="antismash"
                     /translation="RWRIGRQLKQQGYTHAYVLPNSAKSALIPLFAGIPNRIGWKGETR
                     YGLLTDLRPNKRIFQYYVERFVALASPKEAMLDEVRLESCPRPKLSVDERVQKQTLAKF
                     SLTNDRVAIGMCPGAEFGPAKRWPDAHYAKVAQHVIDSGQQVWLFGSAKDREVTEKIRN
                     ALTPEAQQHCYNVAGSTSLIEAVDLLAACDTVISNDSGLMHVSAAVGCNIIAIYGSSSP
                     DYTPPLGDRVQIINTDIECRPCFKRECPLGH"
     CDS             complement(22814..24583)
                     /locus_tag="ctg1_1075"
                     /transl_table=11
                     /translation="MNILMALSQLEVTGAEVYATTVGNELTARSHNVFYVSDTLTKPHK
                     GDFFSLRFNKRSVPRRFWHVGYLVYLIKKHNIQLVHAHSRASSWSCHVACKITNTPMVT
                     TVHGRQPVHASRKKFHAMGDKALPVCEAIRDQLHNDLAVPMEHMEVSRNGIETESFQWL
                     DAPQNAKPVVTIVGRLSGPKGELCYRLLDECLDSEKYDIRVVTGSKFESRFEKFSSSVN
                     FVGYTDDVPAMLGEADLVIGAGRVAMEALLCGRPTLAIGEATCIGIVDENNVDEAMATN
                     FGDIGPVDLDIDFTQIAALVEKGLNSSHCSQTTSDTIRANYSLTNIVDDVERIYQDVYV
                     TTLKREMPVIMYHRFIQDDSGKGIHGTYLHIDMFDKHMALLKKMGFETLTFEDLQDGRL
                     IRRLDANKRYIMLTVDDGYVDNLELMLPVLQKYDFKAIVYVVTGETFNRWDVENPSNPE
                     KSVPLMNAEQVKQLAESGQIEIGGHTLTHPKLNTLSDEQQRFEIIENKKALEATLGKSL
                     TSFAYPFGEHNQASKQIAKEAGYQYAVATNSGPLAFHQDPYQVRRIAIFPKTDVFGLWR
                     KVRGNYLFRKVKS"
     PFAM_domain     complement(22955..23371)
                     /aSDomain="Polysacc_deac_1"
                     /aSTool="clusterhmmer"
                     /database="35.0"
                     /db_xref="PF01522.24"
                     /db_xref="GO:0005975"
                     /db_xref="GO:0016810"
                     /description="Polysaccharide deacetylase"
                     /detection="hmmscan"
                     /domain_id="clusterhmmer_ctg1_1075_0127"
                     /evalue="1.40E-30"
                     /gene_ontologies="GO:0005975: carbohydrate metabolic
                     process"
                     /gene_ontologies="GO:0016810: hydrolase activity, acting on
                     carbon-nitrogen (but not peptide) bonds"
                     /label="ctg1_1075"
                     /locus_tag="ctg1_1075"
                     /protein_end="543"
                     /protein_start="404"
                     /score="106.0"
                     /tool="antismash"
                     /translation="ANKRYIMLTVDDGYVDNLELMLPVLQKYDFKAIVYVVTGETFNRW
                     DVENPSNPEKSVPLMNAEQVKQLAESGQIEIGGHTLTHPKLNTLSDEQQRFEIIENKKA
                     LEATLGKSLTSFAYPFGEHNQASKQIAKEAGYQYA"
     PFAM_domain     complement(24110..24547)
                     /aSDomain="Glyco_transf_4"
                     /aSTool="clusterhmmer"
                     /database="35.0"
                     /db_xref="PF13439.9"
                     /description="Glycosyltransferase Family 4"
                     /detection="hmmscan"
                     /domain_id="clusterhmmer_ctg1_1075_0126"
                     /evalue="8.50E-20"
                     /label="ctg1_1075"
                     /locus_tag="ctg1_1075"
                     /protein_end="158"
                     /protein_start="12"
                     /score="71.6"
                     /tool="antismash"
                     /translation="TGAEVYATTVGNELTARSHNVFYVSDTLTKPHKGDFFSLRFNKRS
                     VPRRFWHVGYLVYLIKKHNIQLVHAHSRASSWSCHVACKITNTPMVTTVHGRQPVHASR
                     KKFHAMGDKALPVCEAIRDQLHNDLAVPMEHMEVSRNGIETE"
     CDS             complement(25032..25973)
                     /gene_functions="biosynthetic (rule-based-clusters)
                     saccharide: RmlD_sub_bind"
                     /gene_functions="biosynthetic-additional (smcogs)
                     SMCOG1010:NAD-dependent epimerase/dehydratase (Score:
                     145.8; E-value: 3.1e-44)"
                     /gene_kind="biosynthetic"
                     /locus_tag="ctg1_1076"
                     /sec_met_domain="RmlD_sub_bind (E-value: 2.8e-06, bitscore:
                     23.9, seeds: 37, tool: rule-based-clusters)"
                     /transl_table=11
                     /translation="MIIVTGGAGMIGSNIIKALNAAGLNDILVVDNLKNGRKFKNLVDL
                     DITDYMDRDDFLTQVMAGDDFGPIEAVFHEGACSATTEWDGKYVMLNNYEYSKELLHYC
                     LEREIPFLYASSAATYGETTVFKEERQYEGALNVYGYSKQQFDNYVRRLWADAEAHGET
                     LSQVTGFRYFNVYGPREQHKGSMASVAFHLNNQMNAGENPKLFEGSAHFKRDFVYVGDV
                     AKVNLWFMENGVSGIYNCGTGNAETFEVIAQAAIKHHGKGEIENIPFPDHLKGAYQEFT
                     QADLTNLRAAGCDVEFKTVAEGVAEYLAIVNK"
     aSDomain        complement(25041..25970)
                     /aSDomain="TIGR02197"
                     /aSTool="tigrfam"
                     /description="heptose_epim: ADP-glyceromanno-heptose
                     6-epimerase"
                     /detection="hmmscan"
                     /domain_id="TIGRFam_ctg1_1076_0051"
                     /evalue="1.90E-123"
                     /identifier="TIGR02197"
                     /label="ctg1_1076"
                     /locus_tag="ctg1_1076"
                     /protein_end="311"
                     /protein_start="1"
                     /score="409.6"
                     /tool="antismash"
                     /translation="IIVTGGAGMIGSNIIKALNAAGLNDILVVDNLKNGRKFKNLVDLD
                     ITDYMDRDDFLTQVMAGDDFGPIEAVFHEGACSATTEWDGKYVMLNNYEYSKELLHYCL
                     EREIPFLYASSAATYGETTVFKEERQYEGALNVYGYSKQQFDNYVRRLWADAEAHGETL
                     SQVTGFRYFNVYGPREQHKGSMASVAFHLNNQMNAGENPKLFEGSAHFKRDFVYVGDVA
                     KVNLWFMENGVSGIYNCGTGNAETFEVIAQAAIKHHGKGEIENIPFPDHLKGAYQEFTQ
                     ADLTNLRAAGCDVEFKTVAEGVAEYLAIV"
     PFAM_domain     complement(25251..25970)
                     /aSDomain="Epimerase"
                     /aSTool="clusterhmmer"
                     /database="35.0"
                     /db_xref="PF01370.24"
                     /description="NAD dependent epimerase/dehydratase family"
                     /detection="hmmscan"
                     /domain_id="clusterhmmer_ctg1_1076_0128"
                     /evalue="1.70E-44"
                     /label="ctg1_1076"
                     /locus_tag="ctg1_1076"
                     /protein_end="241"
                     /protein_start="1"
                     /score="152.2"
                     /tool="antismash"
                     /translation="IIVTGGAGMIGSNIIKALNAAGLNDILVVDNLKNGRKFKNLVDLD
                     ITDYMDRDDFLTQVMAGDDFGPIEAVFHEGACSATTEWDGKYVMLNNYEYSKELLHYCL
                     EREIPFLYASSAATYGETTVFKEERQYEGALNVYGYSKQQFDNYVRRLWADAEAHGETL
                     SQVTGFRYFNVYGPREQHKGSMASVAFHLNNQMNAGENPKLFEGSAHFKRDFVYVGDVA
                     KVNLWFMENGVSGIYNCG"
     CDS             26228..26452
                     /locus_tag="ctg1_1077"
                     /transl_table=11
                     /translation="MKKIALIMAIAAGMASPAFAEAEGGAAGAGAGGAAAGSALTGGIV
                     IGTAAAVAVVAVASADDNNATTTTVTNTQ"
     CDS             26627..27244
                     /locus_tag="ctg1_1078"
                     /transl_table=11
                     /translation="MCSLLTLTACSQRFQDVNATLSEAFLGADDVVMTAEQIKSLPYAS
                     AYIRINDGAQIFVVLAFAESNTATGVTQYKWMSSDRALFVYEQGRLVKTIGLYGDNLQG
                     VTRTEQTANSWLVNYDWMPDYRYGYQGIANRWADGSETINTAVASYQTKKYSERVQFDA
                     LSQPLTNEYWQDSETGNTVRSIEHIGPQMTKVEFTVLKQPSM"
     PFAM_domain     26678..27226
                     /aSDomain="YjbF"
                     /aSTool="clusterhmmer"
                     /database="35.0"
                     /db_xref="PF11102.11"
                     /description="Group 4 capsule polysaccharide lipoprotein
                     gfcB, YjbF"
                     /detection="hmmscan"
                     /domain_id="clusterhmmer_ctg1_1078_0129"
                     /evalue="6.10E-48"
                     /label="ctg1_1078"
                     /locus_tag="ctg1_1078"
                     /protein_end="200"
                     /protein_start="17"
                     /score="163.2"
                     /tool="antismash"
                     /translation="NATLSEAFLGADDVVMTAEQIKSLPYASAYIRINDGAQIFVVLAF
                     AESNTATGVTQYKWMSSDRALFVYEQGRLVKTIGLYGDNLQGVTRTEQTANSWLVNYDW
                     MPDYRYGYQGIANRWADGSETINTAVASYQTKKYSERVQFDALSQPLTNEYWQDSETGN
                     TVRSIEHIGPQMTKVEFTVL"
     CDS             27303..28112
                     /locus_tag="ctg1_1079"
                     /transl_table=11
                     /translation="MFYHGWRNKECLKRRCLSLLMACPLFIVSAIAVVVSPASSAELSV
                     MLPQQSVRLEYPQPARLDRVLKDANNQAQLASVQLDYVQAQLFSSDKQATIDSKKAQVA
                     AQLKALQAQDPSVGADSVLAQLDSVQFHYREFTSLDYDLVQSLRDGNPQLVGNYQLNIG
                     ARHNKVSFLGAVKQPERAAHQAQWFLADYFNALGDIRLDSASRSTALVIQPDGKVMEMA
                     YGIWNFQPHFLAPGAIVYVPFKSLPSEFSTLNQEITDLLRHKVNHNE"
     PFAM_domain     27423..27791
                     /aSDomain="Caps_syn_GfcC_N"
                     /aSTool="clusterhmmer"
                     /database="35.0"
                     /db_xref="PF20616.1"
                     /description="Capsule biosynthesis GfcC, N-terminal"
                     /detection="hmmscan"
                     /domain_id="clusterhmmer_ctg1_1079_0130"
                     /evalue="2.20E-10"
                     /label="ctg1_1079"
                     /locus_tag="ctg1_1079"
                     /protein_end="163"
                     /protein_start="40"
                     /score="41.0"
                     /tool="antismash"
                     /translation="AELSVMLPQQSVRLEYPQPARLDRVLKDANNQAQLASVQLDYVQA
                     QLFSSDKQATIDSKKAQVAAQLKALQAQDPSVGADSVLAQLDSVQFHYREFTSLDYDLV
                     QSLRDGNPQLVGNYQLNIG"
     PFAM_domain     27846..28097
                     /aSDomain="Caps_syn_GfcC_C"
                     /aSTool="clusterhmmer"
                     /database="35.0"
                     /db_xref="PF06251.14"
                     /description="Capsule biosynthesis GfcC C-terminal"
                     /detection="hmmscan"
                     /domain_id="clusterhmmer_ctg1_1079_0131"
                     /evalue="1.40E-15"
                     /label="ctg1_1079"
                     /locus_tag="ctg1_1079"
                     /protein_end="265"
                     /protein_start="181"
                     /score="57.3"
                     /tool="antismash"
                     /translation="AHQAQWFLADYFNALGDIRLDSASRSTALVIQPDGKVMEMAYGIW
                     NFQPHFLAPGAIVYVPFKSLPSEFSTLNQEITDLLRHKV"
     CDS             28105..30300
                     /locus_tag="ctg1_1080"
                     /transl_table=11
                     /translation="MNNKRLTPSILSAAIATVLSTASHGDAFKPATLTPSQSDFGGVGL
                     MQMPTGRMAAEGEFSINGDWTEHYHKYNVSLQLMPWFETTIRYTLVQDILYSNDPSFSG
                     DTKYTDKGIDFKIRLLEEGDYLPETSVGFRDFGGTGLFDGEFIAATKRFGNFDFTLGMG
                     WGYLGTRDNIANPFCKVSDGYCTRPSDTKGSGGMVDYERWFKGPAALFGGIEYQTPWQP
                     LRFKLEYDSNDYSQDFPVVRAGVNMTPATPWNVGALYRVGDWGDIRASYQRGNAVALGV
                     TLRTNFNDTKAYWLDEPTPEPRPAQAANSVDEVDWDKLAGELSAIAGYDDVAIQRSGDT
                     VTIVGKQKKYRNRDEARERAARILANHLPAEITTYNIIETNLNLPQTETQIDANAFKQI
                     AQQQPLDRELTDAILEKEVESNTTAETEFDGFDRFQYSFRPTLAQSIGSAENFYLYELG
                     VDGSADVWATKNLNLSGTLHLNVVDNYDKFNYIVPPDGTNVPRVRTLFRAYVSDNALWV
                     KNLQATYFQEFGNGFYGQAYGGYLETMFAGAGGELLYRPLNKNWAISADINLVSQRDPR
                     SAFGVFDQEDQNIPEFGRPFKAAVNQTTGFVTGYYMPQWSFLDSTLFKVGFGQFLAGDV
                     GTRLDFSKQFKSGVIAGAYASFTNLSSEEFGEGSFTKGFYVSIPFDIMTVKPSANRAFF
                     NWQPLTRDGGQMLGRKYELFSVTDARSPWTSRPSKVE"
     PFAM_domain     28210..30258
                     /aSDomain="YjbH"
                     /aSTool="clusterhmmer"
                     /database="35.0"
                     /db_xref="PF06082.14"
                     /description="Exopolysaccharide biosynthesis protein YbjH"
                     /detection="hmmscan"
                     /domain_id="clusterhmmer_ctg1_1080_0132"
                     /evalue="5.50E-256"
                     /label="ctg1_1080"
                     /locus_tag="ctg1_1080"
                     /protein_end="718"
                     /protein_start="35"
                     /score="851.7"
                     /tool="antismash"
                     /translation="SQSDFGGVGLMQMPTGRMAAEGEFSINGDWTEHYHKYNVSLQLMP
                     WFETTIRYTLVQDILYSNDPSFSGDTKYTDKGIDFKIRLLEEGDYLPETSVGFRDFGGT
                     GLFDGEFIAATKRFGNFDFTLGMGWGYLGTRDNIANPFCKVSDGYCTRPSDTKGSGGMV
                     DYERWFKGPAALFGGIEYQTPWQPLRFKLEYDSNDYSQDFPVVRAGVNMTPATPWNVGA
                     LYRVGDWGDIRASYQRGNAVALGVTLRTNFNDTKAYWLDEPTPEPRPAQAANSVDEVDW
                     DKLAGELSAIAGYDDVAIQRSGDTVTIVGKQKKYRNRDEARERAARILANHLPAEITTY
                     NIIETNLNLPQTETQIDANAFKQIAQQQPLDRELTDAILEKEVESNTTAETEFDGFDRF
                     QYSFRPTLAQSIGSAENFYLYELGVDGSADVWATKNLNLSGTLHLNVVDNYDKFNYIVP
                     PDGTNVPRVRTLFRAYVSDNALWVKNLQATYFQEFGNGFYGQAYGGYLETMFAGAGGEL
                     LYRPLNKNWAISADINLVSQRDPRSAFGVFDQEDQNIPEFGRPFKAAVNQTTGFVTGYY
                     MPQWSFLDSTLFKVGFGQFLAGDVGTRLDFSKQFKSGVIAGAYASFTNLSSEEFGEGSF
                     TKGFYVSIPFDIMTVKPSANRAFFNWQPLTRDGGQMLGRKYELFSVTD"
     CDS             complement(30346..31413)
                     /gene_functions="biosynthetic (rule-based-clusters)
                     saccharide: Glycos_transf_4"
                     /gene_kind="biosynthetic"
                     /locus_tag="ctg1_1081"
                     /sec_met_domain="Glycos_transf_4 (E-value: 5.3e-23,
                     bitscore: 79.1, seeds: 116, tool: rule-based-clusters)"
                     /transl_table=11
                     /translation="MLTTTAGVLTVSTLSLLSMRKAALRYGFVDSPCNRKRHSGDIPLV
                     GGASLFVSVVFLCLVQPTLVPINLDYLIGGAILVIVGMFDDKYDISAGIRLCLMIILAI
                     WIANVGGHSIENLGDLTGSGKLDIHEYSVAFTAVALIGCITAFNMVDGADGLLSVLASV
                     TLLGLATLFYACGEVNLASFCILFILAMVPYAVCNLDIIPNRSLRVFMGDSGSFLIGFT
                     VIWLMIAATKSSGVPSAEPMMRPVTALWLIAVPLMDMAMVMLRRMKNRRSPFSADRLHL
                     HHICTRLKLGRYQSLFIIGSISLAHALVGVAGEMLQIRESIMLALFLLSFLMYVLSISY
                     IWKLTTFLRHRLNIR"
     aSDomain        complement(30367..31392)
                     /aSDomain="TIGR02380"
                     /aSTool="tigrfam"
                     /description="ECA_wecA: undecaprenyl-phosphate
                     alpha-N-acetylglucosaminyl 1-phosphatetransferase"
                     /detection="hmmscan"
                     /domain_id="TIGRFam_ctg1_1081_0052"
                     /evalue="4.30E-107"
                     /identifier="TIGR02380"
                     /label="ctg1_1081"
                     /locus_tag="ctg1_1081"
                     /protein_end="349"
                     /protein_start="7"
                     /score="356.2"
                     /tool="antismash"
                     /translation="VLTVSTLSLLSMRKAALRYGFVDSPCNRKRHSGDIPLVGGASLFV
                     SVVFLCLVQPTLVPINLDYLIGGAILVIVGMFDDKYDISAGIRLCLMIILAIWIANVGG
                     HSIENLGDLTGSGKLDIHEYSVAFTAVALIGCITAFNMVDGADGLLSVLASVTLLGLAT
                     LFYACGEVNLASFCILFILAMVPYAVCNLDIIPNRSLRVFMGDSGSFLIGFTVIWLMIA
                     ATKSSGVPSAEPMMRPVTALWLIAVPLMDMAMVMLRRMKNRRSPFSADRLHLHHICTRL
                     KLGRYQSLFIIGSISLAHALVGVAGEMLQIRESIMLALFLLSFLMYVLSISYIWKLTTF
                     LR"
     PFAM_domain     complement(30727..31200)
                     /aSDomain="Glycos_transf_4"
                     /aSTool="clusterhmmer"
                     /database="35.0"
                     /db_xref="PF00953.24"
                     /db_xref="GO:0016020"
                     /db_xref="GO:0016780"
                     /description="Glycosyl transferase family 4"
                     /detection="hmmscan"
                     /domain_id="clusterhmmer_ctg1_1081_0133"
                     /evalue="1.10E-19"
                     /gene_ontologies="GO:0016020: membrane"
                     /gene_ontologies="GO:0016780: phosphotransferase activity,
                     for other substituted phosphate groups"
                     /label="ctg1_1081"
                     /locus_tag="ctg1_1081"
                     /protein_end="229"
                     /protein_start="71"
                     /score="71.1"
                     /tool="antismash"
                     /translation="LIGGAILVIVGMFDDKYDISAGIRLCLMIILAIWIANVGGHSIEN
                     LGDLTGSGKLDIHEYSVAFTAVALIGCITAFNMVDGADGLLSVLASVTLLGLATLFYAC
                     GEVNLASFCILFILAMVPYAVCNLDIIPNRSLRVFMGDSGSFLIGFTVIWLMIA"
     misc_feature    complement(31458..31473)
                     /note="TFBS match to AfsQ1, Two-component system AfsQ1-Q2,
                     activator of antibiotic production, confidence: medium,
                     score: 17.28"
                     /tool="antismash"
     CDS             complement(31494..32129)
                     /locus_tag="ctg1_1082"
                     /transl_table=11
                     /translation="MTSPYVEKNTQNEKSSDVVWHLASVSHEERVAQLGQKPAILWFTG
                     LSGSGKSTIANAVDKMLFDLGIKTYLLDGDNVRHGLNGDLGFSDNDRVENIRRVSEVAK
                     LFVDAGIIVSTAFISPFTSDRKIARDLVDASQFIEIFIDTPLDVCESRDPKGLYKKARS
                     GEIKNFTGISSAYEEPNAPEIHVKCGEKSIEQCAIQIVDYLRDNNYIR"
     aSDomain        complement(31518..32072)
                     /aSDomain="TIGR00455"
                     /aSTool="tigrfam"
                     /description="apsK: adenylyl-sulfate kinase"
                     /detection="hmmscan"
                     /domain_id="TIGRFam_ctg1_1082_0053"
                     /evalue="9.60E-83"
                     /identifier="TIGR00455"
                     /label="ctg1_1082"
                     /locus_tag="ctg1_1082"
                     /protein_end="204"
                     /protein_start="19"
                     /score="274.3"
                     /tool="antismash"
                     /translation="WHLASVSHEERVAQLGQKPAILWFTGLSGSGKSTIANAVDKMLFD
                     LGIKTYLLDGDNVRHGLNGDLGFSDNDRVENIRRVSEVAKLFVDAGIIVSTAFISPFTS
                     DRKIARDLVDASQFIEIFIDTPLDVCESRDPKGLYKKARSGEIKNFTGISSAYEEPNAP
                     EIHVKCGEKSIEQCAIQIVDYL"
     PFAM_domain     complement(31557..32018)
                     /aSDomain="APS_kinase"
                     /aSTool="clusterhmmer"
                     /database="35.0"
                     /db_xref="PF01583.23"
                     /description="Adenylylsulphate kinase"
                     /detection="hmmscan"
                     /domain_id="clusterhmmer_ctg1_1082_0134"
                     /evalue="8.10E-72"
                     /label="ctg1_1082"
                     /locus_tag="ctg1_1082"
                     /protein_end="191"
                     /protein_start="37"
                     /score="240.4"
                     /tool="antismash"
                     /translation="PAILWFTGLSGSGKSTIANAVDKMLFDLGIKTYLLDGDNVRHGLN
                     GDLGFSDNDRVENIRRVSEVAKLFVDAGIIVSTAFISPFTSDRKIARDLVDASQFIEIF
                     IDTPLDVCESRDPKGLYKKARSGEIKNFTGISSAYEEPNAPEIHVKCGEK"
     CDS             complement(32211..33923)
                     /locus_tag="ctg1_1083"
                     /transl_table=11
                     /translation="MLVLIVFVLTIAGLIRFQNRPAMVFGVAFMVLFASNAVSTQDVLS
                     SMSNQGLMTLVLLMLCSLSLEKTRLLRLIAIRVLHQSYLQTWLRLFGITVGASAILNNT
                     AVVSTMLAPIRNNPYHPASRLLLPLSYAAILGGTLTLVGTSTNLIVNSLVLDLQLPSLQ
                     FFDFTKVGLMLVTSCGVTLLACSHWLPINEHESKEANSYFIDAKVLPQSNLIGKSIEQN
                     GLRHLESLFLVEIVRANQLITPVSPKEVLQVNDRLIFSGDIQKVMQLSQFDGLETFAHN
                     NGLPLDNLTEVVVRPESNIVGQTLKKAGFRAKFDAAVVAIRRDGQRVSGKLGEVKIEAG
                     DAFVLAVGSDFAHRQNIQKNFIVLSGVETDSMLTGGKEVLVCLGFFATIALAAFGFIPL
                     FKGLCILLGILLLSHCLSVNELLRRFPVDIWLIIASALVLSQAMTNVGVQYVLEGVVEN
                     YLSGMTALTALIIVYLLTWWLTELVTNNAAAALIFPMAVGLAEAMGANSMAFIMAVAFG
                     ASASFISPYGYQTNLMVFNAGKYRLIDFIKVGIPVSLVYGVTAIMGILMVYGL"
     PFAM_domain     complement(32379..33848)
                     /aSDomain="CitMHS"
                     /aSTool="clusterhmmer"
                     /database="35.0"
                     /db_xref="PF03600.19"
                     /db_xref="GO:0016020"
                     /db_xref="GO:0055085"
                     /description="Citrate transporter"
                     /detection="hmmscan"
                     /domain_id="clusterhmmer_ctg1_1083_0135"
                     /evalue="1.10E-22"
                     /gene_ontologies="GO:0016020: membrane"
                     /gene_ontologies="GO:0055085: transmembrane transport"
                     /label="ctg1_1083"
                     /locus_tag="ctg1_1083"
                     /protein_end="515"
                     /protein_start="25"
                     /score="80.7"
                     /tool="antismash"
                     /translation="GVAFMVLFASNAVSTQDVLSSMSNQGLMTLVLLMLCSLSLEKTRL
                     LRLIAIRVLHQSYLQTWLRLFGITVGASAILNNTAVVSTMLAPIRNNPYHPASRLLLPL
                     SYAAILGGTLTLVGTSTNLIVNSLVLDLQLPSLQFFDFTKVGLMLVTSCGVTLLACSHW
                     LPINEHESKEANSYFIDAKVLPQSNLIGKSIEQNGLRHLESLFLVEIVRANQLITPVSP
                     KEVLQVNDRLIFSGDIQKVMQLSQFDGLETFAHNNGLPLDNLTEVVVRPESNIVGQTLK
                     KAGFRAKFDAAVVAIRRDGQRVSGKLGEVKIEAGDAFVLAVGSDFAHRQNIQKNFIVLS
                     GVETDSMLTGGKEVLVCLGFFATIALAAFGFIPLFKGLCILLGILLLSHCLSVNELLRR
                     FPVDIWLIIASALVLSQAMTNVGVQYVLEGVVENYLSGMTALTALIIVYLLTWWLTELV
                     TNNAAAALIFPMAVGLAEAMGANSMAFIMAVA"
     CDS             complement(34029..35438)
                     /gene_functions="biosynthetic-additional (smcogs)
                     SMCOG1190:GTP-binding protein LepA (Score: 337.6; E-value:
                     2.6e-102)"
                     /gene_kind="biosynthetic-additional"
                     /locus_tag="ctg1_1084"
                     /transl_table=11
                     /translation="MSHTSNLIAEDIQEYLRVHENKDLLRFLTCGSVDDGKSTLIGRLL
                     YDSKMIFEDQMSAIEKDSKRFNTTDEEFDLALLVDGLQSEREQGITIDVAYRYFSTEQR
                     KFIIADTPGHEQYTRNMATGASTCDLAIILIDARHGVQVQTRRHSYICSLLGIKHIVVA
                     VNKMDIVDYDQDVYKKIKDDYRDFATDLEFTDIRFVPISALKGDNVVNESENMPWYPGS
                     PLMKLLNSVNINRDGFEAFRFPVQYVNRPNLDFRGFAGTIAAGDVRIGDSVMALPSGKQ
                     SKVKSIVTFDGDLEKAHVNQAVTITLEDEIDVSRGDMLVRPHEQPKSSRLVDADIVWMA
                     EEPLHVDRQYEIKVGTKSVFGEVENIHYKVDVNTMAQTETSQLALNEIGHCQVAFTEQV
                     AFDAYNDNRATGAFVIIDRLTNITVGAGMIRQSVEGVIAAKAPEQYSEFELELNKLVTK
                     HFPHWGAKTLS"
     aSDomain        complement(34152..35366)
                     /aSDomain="TIGR02034"
                     /aSTool="tigrfam"
                     /description="CysN: sulfate adenylyltransferase, large
                     subunit"
                     /detection="hmmscan"
                     /domain_id="TIGRFam_ctg1_1084_0054"
                     /evalue="1.30E-197"
                     /identifier="TIGR02034"
                     /label="ctg1_1084"
                     /locus_tag="ctg1_1084"
                     /protein_end="429"
                     /protein_start="24"
                     /score="654.8"
                     /tool="antismash"
                     /translation="LRFLTCGSVDDGKSTLIGRLLYDSKMIFEDQMSAIEKDSKRFNTT
                     DEEFDLALLVDGLQSEREQGITIDVAYRYFSTEQRKFIIADTPGHEQYTRNMATGASTC
                     DLAIILIDARHGVQVQTRRHSYICSLLGIKHIVVAVNKMDIVDYDQDVYKKIKDDYRDF
                     ATDLEFTDIRFVPISALKGDNVVNESENMPWYPGSPLMKLLNSVNINRDGFEAFRFPVQ
                     YVNRPNLDFRGFAGTIAAGDVRIGDSVMALPSGKQSKVKSIVTFDGDLEKAHVNQAVTI
                     TLEDEIDVSRGDMLVRPHEQPKSSRLVDADIVWMAEEPLHVDRQYEIKVGTKSVFGEVE
                     NIHYKVDVNTMAQTETSQLALNEIGHCQVAFTEQVAFDAYNDNRATGAFVIIDRLTNIT
                     VGAGMI"
     aSDomain        complement(34806..35348)
                     /aSDomain="TIGR00231"
                     /aSTool="tigrfam"
                     /description="small_GTP: small GTP-binding protein domain"
                     /detection="hmmscan"
                     /domain_id="TIGRFam_ctg1_1084_0055"
                     /evalue="3.20E-16"
                     /identifier="TIGR00231"
                     /label="ctg1_1084"
                     /locus_tag="ctg1_1084"
                     /protein_end="211"
                     /protein_start="30"
                     /score="57.5"
                     /tool="antismash"
                     /translation="GSVDDGKSTLIGRLLYDSKMIFEDQMSAIEKDSKRFNTTDEEFDL
                     ALLVDGLQSEREQGITIDVAYRYFSTEQRKFIIADTPGHEQYTRNMATGASTCDLAIIL
                     IDARHGVQVQTRRHSYICSLLGIKHIVVAVNKMDIVDYDQDVYKKIKDDYRDFATDLEF
                     TDIRFVPISALKGDNVVN"
     PFAM_domain     complement(34809..35369)
                     /aSDomain="GTP_EFTU"
                     /aSTool="clusterhmmer"
                     /database="35.0"
                     /db_xref="PF00009.30"
                     /db_xref="GO:0003924"
                     /db_xref="GO:0005525"
                     /description="Elongation factor Tu GTP binding domain"
                     /detection="hmmscan"
                     /domain_id="clusterhmmer_ctg1_1084_0136"
                     /evalue="1.50E-44"
                     /gene_ontologies="GO:0003924: GTPase activity"
                     /gene_ontologies="GO:0005525: GTP binding"
                     /label="ctg1_1084"
                     /locus_tag="ctg1_1084"
                     /protein_end="210"
                     /protein_start="23"
                     /score="152.0"
                     /tool="antismash"
                     /translation="LLRFLTCGSVDDGKSTLIGRLLYDSKMIFEDQMSAIEKDSKRFNT
                     TDEEFDLALLVDGLQSEREQGITIDVAYRYFSTEQRKFIIADTPGHEQYTRNMATGAST
                     CDLAIILIDARHGVQVQTRRHSYICSLLGIKHIVVAVNKMDIVDYDQDVYKKIKDDYRD
                     FATDLEFTDIRFVPISALKGDNVV"
     CDS             complement(35538..35882)
                     /locus_tag="ctg1_1085"
                     /transl_table=11
                     /translation="MNYEKLDVWRRSVALTTEVYALMKHNRDFGFKDQICRSSVSVPSN
                     IAEGCERISTKEKAHFLAITKGSLGELKTQVIIASNIGYIEQESATKIKHECDTIGRML
                     GALIKRTQGL"
     aSDomain        complement(35550..35861)
                     /aSDomain="TIGR02436"
                     /aSTool="tigrfam"
                     /description="TIGR02436: four helix bundle protein"
                     /detection="hmmscan"
                     /domain_id="TIGRFam_ctg1_1085_0056"
                     /evalue="2.60E-35"
                     /identifier="TIGR02436"
                     /label="ctg1_1085"
                     /locus_tag="ctg1_1085"
                     /protein_end="111"
                     /protein_start="7"
                     /score="118.9"
                     /tool="antismash"
                     /translation="VWRRSVALTTEVYALMKHNRDFGFKDQICRSSVSVPSNIAEGCER
                     ISTKEKAHFLAITKGSLGELKTQVIIASNIGYIEQESATKIKHECDTIGRMLGALIKRT
                     "
     PFAM_domain     complement(35568..35873)
                     /aSDomain="23S_rRNA_IVP"
                     /aSTool="clusterhmmer"
                     /database="35.0"
                     /db_xref="PF05635.14"
                     /description="23S rRNA-intervening sequence protein"
                     /detection="hmmscan"
                     /domain_id="clusterhmmer_ctg1_1085_0137"
                     /evalue="2.30E-33"
                     /label="ctg1_1085"
                     /locus_tag="ctg1_1085"
                     /protein_end="105"
                     /protein_start="3"
                     /score="114.8"
                     /tool="antismash"
                     /translation="EKLDVWRRSVALTTEVYALMKHNRDFGFKDQICRSSVSVPSNIAE
                     GCERISTKEKAHFLAITKGSLGELKTQVIIASNIGYIEQESATKIKHECDTIGRMLG"
     CDS             complement(36060..36968)
                     /locus_tag="ctg1_1086"
                     /transl_table=11
                     /translation="MDNNRLTHLKALEAESIQIMREVAAEFDNPVMLYSIGKDSSVLLH
                     LARKAFYPGKIPFPLMHVDTDWKFKEMIEFRDRLASEYDFDLIVHKNPEGLAMGVGPFT
                     HGSSKHTDIMKTQGLKQALDKYGFDAAFGGARRDEEKSRAKERVYSFRDKNHRWDPKNQ
                     RPELWNIYNSKVEKGESIRVFPLSNWTELDIWQYIYLENIEIVPLYLSAPRPVVERDGT
                     LIMVDDDRMPLEEGEVPEMKMVRFRTLGCYPLTGAVESEAATLPEIIQEMLLCTTSERQ
                     GRMIDHDSAGSMEKKKMEGYF"
     aSDomain        complement(36063..36944)
                     /aSDomain="TIGR02039"
                     /aSTool="tigrfam"
                     /description="CysD: sulfate adenylyltransferase, small
                     subunit"
                     /detection="hmmscan"
                     /domain_id="TIGRFam_ctg1_1086_0057"
                     /evalue="2.70E-160"
                     /identifier="TIGR02039"
                     /label="ctg1_1086"
                     /locus_tag="ctg1_1086"
                     /protein_end="302"
                     /protein_start="8"
                     /score="530.7"
                     /tool="antismash"
                     /translation="LKALEAESIQIMREVAAEFDNPVMLYSIGKDSSVLLHLARKAFYP
                     GKIPFPLMHVDTDWKFKEMIEFRDRLASEYDFDLIVHKNPEGLAMGVGPFTHGSSKHTD
                     IMKTQGLKQALDKYGFDAAFGGARRDEEKSRAKERVYSFRDKNHRWDPKNQRPELWNIY
                     NSKVEKGESIRVFPLSNWTELDIWQYIYLENIEIVPLYLSAPRPVVERDGTLIMVDDDR
                     MPLEEGEVPEMKMVRFRTLGCYPLTGAVESEAATLPEIIQEMLLCTTSERQGRMIDHDS
                     AGSMEKKKMEGYF"
     PFAM_domain     complement(36198..36884)
                     /aSDomain="PAPS_reduct"
                     /aSTool="clusterhmmer"
                     /database="35.0"
                     /db_xref="PF01507.22"
                     /db_xref="GO:0003824"
                     /description="Phosphoadenosine phosphosulfate reductase
                     family"
                     /detection="hmmscan"
                     /domain_id="clusterhmmer_ctg1_1086_0138"
                     /evalue="8.00E-65"
                     /gene_ontologies="GO:0003824: catalytic activity"
                     /label="ctg1_1086"
                     /locus_tag="ctg1_1086"
                     /protein_end="257"
                     /protein_start="28"
                     /score="218.2"
                     /tool="antismash"
                     /translation="NPVMLYSIGKDSSVLLHLARKAFYPGKIPFPLMHVDTDWKFKEMI
                     EFRDRLASEYDFDLIVHKNPEGLAMGVGPFTHGSSKHTDIMKTQGLKQALDKYGFDAAF
                     GGARRDEEKSRAKERVYSFRDKNHRWDPKNQRPELWNIYNSKVEKGESIRVFPLSNWTE
                     LDIWQYIYLENIEIVPLYLSAPRPVVERDGTLIMVDDDRMPLEEGEVPEMKMVRFRTLG
                     CYPLTGA"
     CDS             complement(37084..37734)
                     /gene_functions="transport (smcogs) SMCOG1000:ABC
                     transporter ATP-binding protein (Score: 118.3; E-value:
                     7.2e-36)"
                     /gene_kind="transport"
                     /locus_tag="ctg1_1087"
                     /transl_table=11
                     /translation="MIRLESLTKYYPSELGNQYIFQDLSFHFPEGRNIAILGSNGAGKS
                     TLFRILAGSEYPNKGKVISNKSISWPVALATGIHPQMTGRENTRFIGRVNGVANLDEYE
                     EKVRDFAELGIKYDLPVNSYSSGMRSRLAFGCCIAIDFDVYLIDEATSVGDPKFKRKAK
                     QALLDKSRTANVIMVSHDMKEIRQFCDSAVILHQGQLQYFEDLEQALDVYNSL"
     PFAM_domain     complement(37279..37671)
                     /aSDomain="ABC_tran"
                     /aSTool="clusterhmmer"
                     /database="35.0"
                     /db_xref="PF00005.30"
                     /db_xref="GO:0005524"
                     /description="ABC transporter"
                     /detection="hmmscan"
                     /domain_id="clusterhmmer_ctg1_1087_0139"
                     /evalue="2.10E-18"
                     /gene_ontologies="GO:0005524: ATP binding"
                     /label="ctg1_1087"
                     /locus_tag="ctg1_1087"
                     /protein_end="152"
                     /protein_start="21"
                     /score="67.3"
                     /tool="antismash"
                     /translation="QDLSFHFPEGRNIAILGSNGAGKSTLFRILAGSEYPNKGKVISNK
                     SISWPVALATGIHPQMTGRENTRFIGRVNGVANLDEYEEKVRDFAELGIKYDLPVNSYS
                     SGMRSRLAFGCCIAIDFDVYLIDEATS"
     CDS             complement(37721..39922)
                     /locus_tag="ctg1_1088"
                     /transl_table=11
                     /translation="MYINESKTKVKLVAVAKDEGAYLDKWIFHHLFFGFDAIDIYVNRT
                     SDNSTDILTSINRKYSNVQYFLADWVDKLPTPSTRNIQHICYMTALNDSDDFDYVMFLD
                     IDEYWIPSNFKTKIQDFIRNSADFDCLVFEWLNEDKVDSPFSLFPQTLIGKMNSLGKSL
                     IKVPDKVKKIRLHVPEMKEGSLTLLADGSPFRSQKSLPQHLCNEVNHLKEAFILHRMNR
                     SEVEYLSSIYRGNPELDFPIKLNRNGYGYENRENLKSLALPNEEYFEYCRHYEEFISTC
                     SIKSEVEKSKSIHFNNAQFLAKNITSALEKKPEAVSKVLRGVKNPNIVNALQPNNKKRN
                     VIIHIGAHKTGTTSIQNSLYQNRDQLKSQRIIYADFEKDRANHSIPIYDACIPTQDSKE
                     NIRSISQLEIKDRRKHCKDVILSYCFDSEWENLIISGESISTMSPRMIELFKTELLDLF
                     NDNYEIKFVYVVRNPIDYYRSSLQERIKIDSFDNIVNKNFPINNLFKGTINKFEKIFGL
                     DSVKVLDYQELTSNKKSSSISQTFLDKVITSPVYINERNKSISNLNNSMSQEIFDFISH
                     LHQKKEGKTLEPIDINDIQTLLSMNNGSTFTLTKEQVDLILVGSAEDTEYLRHRHNISY
                     TTEAKHIESSSWEVACIHSFGEVSTRCSSHLQIKTIEFLQFMVANGRFSQKQIKAANQV
                     IKCLKPSLSAKLKKLMRDRISSISPRQTTLSARGKSDKT"
     PFAM_domain     complement(39584..39874)
                     /aSDomain="Glyco_tranf_2_4"
                     /aSTool="clusterhmmer"
                     /database="35.0"
                     /db_xref="PF13704.9"
                     /description="Glycosyl transferase family 2"
                     /detection="hmmscan"
                     /domain_id="clusterhmmer_ctg1_1088_0140"
                     /evalue="4.50E-09"
                     /label="ctg1_1088"
                     /locus_tag="ctg1_1088"
                     /protein_end="113"
                     /protein_start="16"
                     /score="36.9"
                     /tool="antismash"
                     /translation="KDEGAYLDKWIFHHLFFGFDAIDIYVNRTSDNSTDILTSINRKYS
                     NVQYFLADWVDKLPTPSTRNIQHICYMTALNDSDDFDYVMFLDIDEYWIPSN"
     CDS             complement(39912..40793)
                     /locus_tag="ctg1_1089"
                     /transl_table=11
                     /translation="MLKKTLYLHIGWSKTGTSAIQSQLDLQFETLKKMGILYSKEMQMN
                     DNAHHHFALAFSPIHGYSTRYNVKDALETLDKEAKENNCHSFLISSELSPFYFNNPRFL
                     EWSKEFENIEVIATVRRQTDLLISLFNQLVKDPQVRFSGTFFQMAISNFSKVNFLSQLN
                     RWANKVGDKNIKVINYEDGVVEKFLALFDLFVENSTATKIVNPSLPNEMLLMLQDKSKE
                     LNCPDEYRKLKEALTLQLSDQACPPSRILLTKGELQAIESHFKHPNDMVARRFLQTKQL
                     FKDKQHQDIYVY"
     CDS             complement(40800..42833)
                     /locus_tag="ctg1_1090"
                     /transl_table=11
                     /translation="MNYRAMVKHKLPLAEKLLRKNPLLMRLAVRTESHLIKRQLKQQTK
                     KLKGTVAALSTDQIELLQDAKKHSLFDRRWYEETQQRVFSSELEAFGDYLAKSRFCGVS
                     PSPSFDNLHYLKTNPDVYHSGLPPLAHYLATHQKEQRAMRAFSPSWEPTDKLTANIDLD
                     AIKSLKIALCLHVFYDDFLDYYLDCLTSFPVKVDVFVSVTSESSKKVAEDKLASCDNVN
                     QLEVVVVPNHGRNFGPLLVEFGERLMGYDLFAHLHSKKSLYSGRQQTQWADYLGEFLLK
                     DSHRVAEMLSYFANNKDCGVYYPTSFFMMPDWVNHWLKNKPFKQTFFDDWQIDNHNDFI
                     AYPVGGMFWARPSALAPLLSKKHQYDDFPSEPLPNDGSELHALERCIGLLAEKTGHKQL
                     FFVPELGKFTHDDSFVFANYVNSKQQLMDKIRPFDIVSFDVFDTLVRRSHFVPDYAKLK
                     LGQKLVEQGIVNSALDFVKTRNNAEFEVRKAKQFQGDVNLFETYHQLGKLLDWSEDEAN
                     QYAEIEFGYDLDMIESKDEIVDILNTLIGLGKQVYIISDTYYTEHQIVLMLRKAGVTNG
                     YRLFVSSEMALRKDNGTMWSYMKDHLKGKGSFVHIGDNAVADAQIPGDFGLANLHILNP
                     ADKWQAAGFDNPLTGENELNEELIIKWGPLINSFGRYPFFGE"
     PFAM_domain     complement(41652..42350)
                     /aSDomain="RgpF"
                     /aSTool="clusterhmmer"
                     /database="35.0"
                     /db_xref="PF05045.15"
                     /description="Rhamnan synthesis protein F"
                     /detection="hmmscan"
                     /domain_id="clusterhmmer_ctg1_1090_0141"
                     /evalue="1.60E-46"
                     /label="ctg1_1090"
                     /locus_tag="ctg1_1090"
                     /protein_end="394"
                     /protein_start="161"
                     /score="159.1"
                     /tool="antismash"
                     /translation="LDAIKSLKIALCLHVFYDDFLDYYLDCLTSFPVKVDVFVSVTSES
                     SKKVAEDKLASCDNVNQLEVVVVPNHGRNFGPLLVEFGERLMGYDLFAHLHSKKSLYSG
                     RQQTQWADYLGEFLLKDSHRVAEMLSYFANNKDCGVYYPTSFFMMPDWVNHWLKNKPFK
                     QTFFDDWQIDNHNDFIAYPVGGMFWARPSALAPLLSKKHQYDDFPSEPLPNDGSELHAL
                     ERCIGLLAEKT"
     CDS             complement(42830..43870)
                     /locus_tag="ctg1_1091"
                     /transl_table=11
                     /translation="MAIESLRQVGRTFASPVLTFFSQQLAQSPSHHYFFLAREGYWLEQ
                     AYCTYQRAQGVRANSQYLLASRAFLFKLGLVEPKSYGISLNFSFSGSLYELMRTRFMLS
                     DVSIRKLFDEKLQAKSIVLPHDLDKVADLLQKKLPQLKAIIAPSMDAYRHYLSGIGFFE
                     HKQVHLVDLGYSGSIQTLLSLLFDVDSVGHYLIASKPGQRTHCGNQLIMKGYLNEGSKL
                     GEGYTPLDRSMLLEAILTAPTGQFQDIRFDETGEQTYQFFYGRKVRSQHNFHTLEAIMK
                     GALESIEQHSALDISFEKQEVEQILTSHMKKQGMFPRSSWEVFALDDDIAGEGTLDALD
                     FWGLKR"
     CDS             44331..48896
                     /locus_tag="ctg1_1092"
                     /transl_table=11
                     /translation="MKTRRITGQIVPIVCLSAVGLAGQAVAATTTYLDIDRGSEHSLMI
                     DGEGQLFGIGEERNFVPNSGYWSNERTTPLSLSDLVPGVTKWKDIAVTQDSSFAISESG
                     DLYSWTGYYEDYSTDSEHCDLGRGTGLSEDMVNTPTLVDSNQTWASVYANGDSVFAIND
                     SGKLWVWGDGYQGRLGTGSSTDQCAPVALLPNETVKKVVNYGSATLILTVDGRLFTTGY
                     TALRDSLNPLEMASNHAWVDIAVGDDFVILIDELGQIYSHGYSYYGALGLGDDVRQTSS
                     LTKIDDLTDWKSVSAYDEHVIATKNDGSVWTWGYNSSGQLGQNNTSTLYVPKKVESSVV
                     ASKVLADHVSTYVVDESNILWATGSDVNGHFALGTTSSSSVFVTPSYRMTYSGKALSAG
                     SAHYYMLDAGGVLWGGRDGDYYRLGINATTDKVTPTRPSLSQWTSVSSGVYATIAINSD
                     GRLWGWGLNSNHLLSPEDVDYFKTPQPVSEDSWQSISVGKYHAVGIKSDGTLWAKGSNR
                     YGQLGDGSYGSVYSDSFVQIGDDNTWVEVSAFEDSTIARKSDGSLWAWGYNGYGQLGLG
                     NTSSVIALPTPLNAGSDWASIADSANGDHMLAIKEDGSLWGWGRNNYNQVSSDTTSKVV
                     LPTRIGTKSDWEAVSVGGQSSYAIKESGVLYTWGYNYYGQLGLGHKDNQPKPQAVEGLW
                     QEVSAGEQFTVATRLNSNELYVWGRTVTTDTYYSSYSNYLTPTQWSFNDRDGDGIADGA
                     DAFPANPKENFDADYDGIGDNEDTDDDNDGLSDEYELLNGTDPNLPDNGLVDRDNDGYP
                     LFVEYQAQSYDNNAQSVPTRDKYRLFTFADDKDIVSFASQGWQVASGVDSRDGYAVNST
                     THADGGEDTLTLTSKFHNGSIVYWAKTSTENEFDKLYLKVDGVKVESTELSGINGWTQF
                     VVDIEEGQHTVSWHYIKDDETNENEDTVWLSDIVMPIDLDGLDSDGDGLTDAWEYKHGL
                     DPYNPADANQDSDNDGLTNLEEFFAGTNPRSDDTDGDGIPDKFEIDNNLDPLDATDALN
                     DADGDGLSNLMEYILGTNLSNSDSDGDGVSDFDELNNGTNPLDSKDFVEDYVQALLWGD
                     VNKDGRDNVVTLDTSSDLFAKVTLFGGNALGILRSQELELGLNQISLHKLSDRNNDGIA
                     EVGLFGLDSERNRYTLVVLNIAKDIQVMGKWNWSATLHDARFQEIDDLDLDGKPDYAMS
                     GRHKVNHTNQLIVRSSTSKATINTYKWVNNWSNVSFFAVPDRTKDTIPEVALFGTHKRN
                     GKGQMFVLDGADASKLEVYNWNPVWQNGQVMLLEDMNGDGYRDIALFGQRSDDGRYQVA
                     IKHGHKRSGMVGSKTWPTELTKAQPVLISDRDGDGVKEIALFGQSEKGGTSKLKLWITA
                     SSSVQRLQNLAWNNVWSEASIQEISDLDGDGLKEVVLIGRNSVSGRLELSVRSSADGSQ
                     LINLALPDTWEDIDFTIGDVNGDNVDDLVLLGQSQSLKGTKLLAVDGRDGKSVIFNTPI
                     H"
     PFAM_domain     45249..45344
                     /aSDomain="RCC1"
                     /aSTool="clusterhmmer"
                     /database="35.0"
                     /db_xref="PF00415.21"
                     /description="Regulator of chromosome condensation (RCC1)
                     repeat"
                     /detection="hmmscan"
                     /domain_id="clusterhmmer_ctg1_1092_0142"
                     /evalue="1.20E-06"
                     /label="ctg1_1092"
                     /locus_tag="ctg1_1092"
                     /protein_end="338"
                     /protein_start="306"
                     /score="29.1"
                     /tool="antismash"
                     /translation="DGSVWTWGYNSSGQLGQNNTSTLYVPKKVESS"
     PFAM_domain     45657..45737
                     /aSDomain="RCC1_2"
                     /aSTool="clusterhmmer"
                     /database="35.0"
                     /db_xref="PF13540.9"
                     /description="Regulator of chromosome condensation (RCC1)
                     repeat"
                     /detection="hmmscan"
                     /domain_id="clusterhmmer_ctg1_1092_0143"
                     /evalue="2.00E-05"
                     /label="ctg1_1092"
                     /locus_tag="ctg1_1092"
                     /protein_end="469"
                     /protein_start="442"
                     /score="24.4"
                     /tool="antismash"
                     /translation="TSVSSGVYATIAINSDGRLWGWGLNSN"
     PFAM_domain     45807..45890
                     /aSDomain="RCC1_2"
                     /aSTool="clusterhmmer"
                     /database="35.0"
                     /db_xref="PF13540.9"
                     /description="Regulator of chromosome condensation (RCC1)
                     repeat"
                     /detection="hmmscan"
                     /domain_id="clusterhmmer_ctg1_1092_0144"
                     /evalue="5.40E-06"
                     /label="ctg1_1092"
                     /locus_tag="ctg1_1092"
                     /protein_end="520"
                     /protein_start="492"
                     /score="26.2"
                     /tool="antismash"
                     /translation="SISVGKYHAVGIKSDGTLWAKGSNRYGQ"
     PFAM_domain     46005..46106
                     /aSDomain="RCC1"
                     /aSTool="clusterhmmer"
                     /database="35.0"
                     /db_xref="PF00415.21"
                     /description="Regulator of chromosome condensation (RCC1)
                     repeat"
                     /detection="hmmscan"
                     /domain_id="clusterhmmer_ctg1_1092_0145"
                     /evalue="2.60E-06"
                     /label="ctg1_1092"
                     /locus_tag="ctg1_1092"
                     /protein_end="592"
                     /protein_start="558"
                     /score="28.0"
                     /tool="antismash"
                     /translation="DGSLWAWGYNGYGQLGLGNTSSVIALPTPLNAGS"
     PFAM_domain     46119..46205
                     /aSDomain="RCC1_2"
                     /aSTool="clusterhmmer"
                     /database="35.0"
                     /db_xref="PF13540.9"
                     /description="Regulator of chromosome condensation (RCC1)
                     repeat"
                     /detection="hmmscan"
                     /domain_id="clusterhmmer_ctg1_1092_0146"
                     /evalue="1.40E-06"
                     /label="ctg1_1092"
                     /locus_tag="ctg1_1092"
                     /protein_end="625"
                     /protein_start="596"
                     /score="28.1"
                     /tool="antismash"
                     /translation="IADSANGDHMLAIKEDGSLWGWGRNNYNQ"
     PFAM_domain     46314..46448
                     /aSDomain="RCC1"
                     /aSTool="clusterhmmer"
                     /database="35.0"
                     /db_xref="PF00415.21"
                     /description="Regulator of chromosome condensation (RCC1)
                     repeat"
                     /detection="hmmscan"
                     /domain_id="clusterhmmer_ctg1_1092_0147"
                     /evalue="2.90E-11"
                     /label="ctg1_1092"
                     /locus_tag="ctg1_1092"
                     /protein_end="706"
                     /protein_start="661"
                     /score="43.9"
                     /tool="antismash"
                     /translation="SGVLYTWGYNYYGQLGLGHKDNQPKPQAVEGLWQEVSAGEQFTVA
                     "
     PFAM_domain     46662..46727
                     /aSDomain="TSP3_bac"
                     /aSTool="clusterhmmer"
                     /database="35.0"
                     /db_xref="PF18884.3"
                     /description="Bacterial TSP3 repeat"
                     /detection="hmmscan"
                     /domain_id="clusterhmmer_ctg1_1092_0148"
                     /evalue="1.30E-05"
                     /label="ctg1_1092"
                     /locus_tag="ctg1_1092"
                     /protein_end="799"
                     /protein_start="777"
                     /score="25.0"
                     /tool="antismash"
                     /translation="DDDNDGLSDEYELLNGTDPNLP"
     PFAM_domain     47247..47312
                     /aSDomain="TSP3_bac"
                     /aSTool="clusterhmmer"
                     /database="35.0"
                     /db_xref="PF18884.3"
                     /description="Bacterial TSP3 repeat"
                     /detection="hmmscan"
                     /domain_id="clusterhmmer_ctg1_1092_0149"
                     /evalue="1.80E-04"
                     /label="ctg1_1092"
                     /locus_tag="ctg1_1092"
                     /protein_end="994"
                     /protein_start="972"
                     /score="21.4"
                     /tool="antismash"
                     /translation="DSDGDGLTDAWEYKHGLDPYNP"
     PFAM_domain     47328..47384
                     /aSDomain="TSP3_bac"
                     /aSTool="clusterhmmer"
                     /database="35.0"
                     /db_xref="PF18884.3"
                     /description="Bacterial TSP3 repeat"
                     /detection="hmmscan"
                     /domain_id="clusterhmmer_ctg1_1092_0150"
                     /evalue="2.00E-03"
                     /label="ctg1_1092"
                     /locus_tag="ctg1_1092"
                     /protein_end="1018"
                     /protein_start="999"
                     /score="18.0"
                     /tool="antismash"
                     /translation="DSDNDGLTNLEEFFAGTNP"
     PFAM_domain     47541..47603
                     /aSDomain="TSP3_bac"
                     /aSTool="clusterhmmer"
                     /database="35.0"
                     /db_xref="PF18884.3"
                     /description="Bacterial TSP3 repeat"
                     /detection="hmmscan"
                     /domain_id="clusterhmmer_ctg1_1092_0151"
                     /evalue="7.30E-05"
                     /label="ctg1_1092"
                     /locus_tag="ctg1_1092"
                     /protein_end="1091"
                     /protein_start="1070"
                     /score="22.6"
                     /tool="antismash"
                     /translation="DSDGDGVSDFDELNNGTNPLD"
     CDS             49099..50826
                     /gene_functions="biosynthetic (rule-based-clusters)
                     saccharide: Glycos_transf_2"
                     /gene_kind="biosynthetic"
                     /locus_tag="ctg1_1093"
                     /sec_met_domain="Glycos_transf_2 (E-value: 3.7e-13,
                     bitscore: 47.0, seeds: 256, tool: rule-based-clusters)"
                     /transl_table=11
                     /translation="MEGQVQVADSTPINLHVDHLYLSSSILLLSGWFVAEEFTENVRLF
                     HKQDELNQHTLLVPRMDVVAALNLTDETFCSGFVCIADVSHCEDDIEISINGHITSLSA
                     FDGSLCDNPEHILQATGALRSQFLAQIDQQSITAQTEKARSCIDVCELLDGNLLLLDGW
                     ILDESYVDAVVTNVFGEKQDLTFNTIRFARPDVSEELELLDVSQKIGISIASRLTIATQ
                     GLSVELRSRNSQPFEVTVKSSDRKLESQLLLKKQLDRTDVYQKDFLNSGCRNISNVVQA
                     IWNSEEKNAGLESVTTMKVYGRDIPKPLVSIIIPIYGRYDFIQHQMLAFSEDADMHNHE
                     IIYVLDDPKIEREFGIAANGVFQAFKHSFKTVYAGLNLGFSGANNLGASIATGKYILAL
                     NSDVMPTTTGWLSRLVSKYQQTDDCGVLGTRLVYEDDTLQHLGMEYAQDPYYPGIWMNQ
                     HPYKGMPSSLFPSQQVRAVESVTGACMLMEKALFDKVNGFDTGYVIGDFEDSDLCLKVS
                     EQDKKIYLDSEEKLVHLERLSQSLVDSGDWKFKLTILNGTRQRNKWDKKILEVKAANA"
     PFAM_domain     50029..50415
                     /aSDomain="Glycos_transf_2"
                     /aSTool="clusterhmmer"
                     /database="35.0"
                     /db_xref="PF00535.29"
                     /description="Glycosyl transferase family 2"
                     /detection="hmmscan"
                     /domain_id="clusterhmmer_ctg1_1093_0152"
                     /evalue="7.20E-11"
                     /label="ctg1_1093"
                     /locus_tag="ctg1_1093"
                     /protein_end="439"
                     /protein_start="310"
                     /score="42.3"
                     /tool="antismash"
                     /translation="SIIIPIYGRYDFIQHQMLAFSEDADMHNHEIIYVLDDPKIEREFG
                     IAANGVFQAFKHSFKTVYAGLNLGFSGANNLGASIATGKYILALNSDVMPTTTGWLSRL
                     VSKYQQTDDCGVLGTRLVYEDDTLQ"
     CDS             50819..52048
                     /gene_functions="biosynthetic (rule-based-clusters)
                     saccharide: Glycos_transf_1"
                     /gene_functions="biosynthetic-additional (smcogs)
                     SMCOG1045:glycosyl transferase group 1 (Score: 122.7;
                     E-value: 3.5e-37)"
                     /gene_kind="biosynthetic"
                     /locus_tag="ctg1_1094"
                     /sec_met_domain="Glycos_transf_1 (E-value: 4.2e-28,
                     bitscore: 95.4, seeds: 63, tool: rule-based-clusters)"
                     /transl_table=11
                     /translation="MRKVLVIAHGHPELNKGGGEQAAYHFYKECLKQGDDAYFLARTDA
                     IPHGGAAFSMINPPREILMHTTHDDHFLFSNIKTRHLWGDLKGLLEKIQPDVAYIHHYF
                     HLGIEVIKVIKDTLPSCKIVMTLHEYHAICANGGLMKKSSGELCYRSGTLDCSRCFKGS
                     TFGPGEFYLRKRYIETFFKLIDHFVSPSAFLKKRYVEWGIASEKITVIENGQPTLNTSK
                     SEKGSLGSLSLCYIGQINPNKGLDVLLEAITLLPEEIQQRVQLDVHGSGLENQSPEYQK
                     KIQKLVKKSKKSVRLHGRYQAEDVGNILSSAQWLIVPSIWWENSPMVIQESLNCGVPLI
                     VSDIGGMAEKVENNVTGLHFRVGKPLALANRIVQIAEDKDLHTQLASNITPPLSLADAY
                     KKTMDIVKQC"
     PFAM_domain     50867..51460
                     /aSDomain="Glyco_transf_4"
                     /aSTool="clusterhmmer"
                     /database="35.0"
                     /db_xref="PF13439.9"
                     /description="Glycosyltransferase Family 4"
                     /detection="hmmscan"
                     /domain_id="clusterhmmer_ctg1_1094_0153"
                     /evalue="8.50E-14"
                     /label="ctg1_1094"
                     /locus_tag="ctg1_1094"
                     /protein_end="214"
                     /protein_start="16"
                     /score="52.1"
                     /tool="antismash"
                     /translation="GGGEQAAYHFYKECLKQGDDAYFLARTDAIPHGGAAFSMINPPRE
                     ILMHTTHDDHFLFSNIKTRHLWGDLKGLLEKIQPDVAYIHHYFHLGIEVIKVIKDTLPS
                     CKIVMTLHEYHAICANGGLMKKSSGELCYRSGTLDCSRCFKGSTFGPGEFYLRKRYIET
                     FFKLIDHFVSPSAFLKKRYVEWGIASEKITVIENG"
     PFAM_domain     51512..51982
                     /aSDomain="Glycos_transf_1"
                     /aSTool="clusterhmmer"
                     /database="35.0"
                     /db_xref="PF00534.23"
                     /db_xref="GO:0016757"
                     /description="Glycosyl transferases group 1"
                     /detection="hmmscan"
                     /domain_id="clusterhmmer_ctg1_1094_0154"
                     /evalue="5.30E-27"
                     /gene_ontologies="GO:0016757: glycosyltransferase activity"
                     /label="ctg1_1094"
                     /locus_tag="ctg1_1094"
                     /protein_end="388"
                     /protein_start="231"
                     /score="94.6"
                     /tool="antismash"
                     /translation="SLCYIGQINPNKGLDVLLEAITLLPEEIQQRVQLDVHGSGLENQS
                     PEYQKKIQKLVKKSKKSVRLHGRYQAEDVGNILSSAQWLIVPSIWWENSPMVIQESLNC
                     GVPLIVSDIGGMAEKVENNVTGLHFRVGKPLALANRIVQIAEDKDLHTQLASN"
     CDS             52042..53181
                     /locus_tag="ctg1_1095"
                     /transl_table=11
                     /translation="MLNYYLQETQAAGVGVHFFSPTIGQVANAKVEFKGKLSSSNRVKG
                     IRVECLSEQHSIGVVWSAASDLSDEGTAHTYRFSLEVDSKQITEEHDLHFCVLVEYSDT
                     CDEVACGFIQKVHPVDSVVFVVGSPRSGTSALGKGLRKGLEANAHGESHVIEGFQRILE
                     TIDAFFVRSKTAQIKNNLVNVVPYTVLLAEQVRSLRRVYELYYGNQVILDKTPGIPMLK
                     ALPIALIAWPNAKVVFCKRRALENVKSREVKFPAVNFEAHLAQWKQSFIAWRQTKQQIN
                     QALKTKDWSMEVDQKQMSDHSNQVALQVSTFLNLSKRGHNKLERSLTNDRPEQTSAPTK
                     QARNLSQFGWSETQQQALVKVCGDELKRQGYSLDERYYL"
     PFAM_domain     52408..52944
                     /aSDomain="Sulfotransfer_3"
                     /aSTool="clusterhmmer"
                     /database="35.0"
                     /db_xref="PF13469.9"
                     /description="Sulfotransferase family"
                     /detection="hmmscan"
                     /domain_id="clusterhmmer_ctg1_1095_0155"
                     /evalue="3.80E-06"
                     /label="ctg1_1095"
                     /locus_tag="ctg1_1095"
                     /protein_end="301"
                     /protein_start="122"
                     /score="27.6"
                     /tool="antismash"
                     /translation="VFVVGSPRSGTSALGKGLRKGLEANAHGESHVIEGFQRILETIDA
                     FFVRSKTAQIKNNLVNVVPYTVLLAEQVRSLRRVYELYYGNQVILDKTPGIPMLKALPI
                     ALIAWPNAKVVFCKRRALENVKSREVKFPAVNFEAHLAQWKQSFIAWRQTKQQINQALK
                     TKDWSMEVDQKQMSDH"
     CDS             53196..54194
                     /locus_tag="ctg1_1096"
                     /transl_table=11
                     /translation="MTRVVIHIGTEKTGTTSVQHFFDQNRAKLKELGVLYPHIGPRKDA
                     HFDLVNELHPLDNNGKYMEFLPKPTTETGYYWGQLRQRIEDHPDQTVFLSAEHFSSRLR
                     DKALEYMSAFFSSLGIEPEILVFLRPQDEFLESTYSTAIKSGSSQSFEQMIENYQAQTL
                     RYDYEQLLALWSRYFGKRHIKVMRYQTSEGEERDVRKRILNYLSVKESETLDFSQSKSL
                     NVKWGRDMLEFARLCNLNIKPRLGNKRLLFLEACSNKLPAKPNERLLTFEQREAIEKYF
                     SASNRQVAMDYLGTDTLFVERESVKIDESTPARPLLTKLSLIEMLAEEMGF"
     CDS             complement(54260..55231)
                     /locus_tag="ctg1_1097"
                     /transl_table=11
                     /translation="MKRIENYPLRCSEYKNATLIATQVDRVNKTFSGGIYDRHGNIVTD
                     SLRQDPSYNGLTAFPQEITHTVQEHHIESITNEMKGQYLYLGAYTYHYGHFLLESLSRI
                     WAAQENNYTGFVFSEFVIQSEQFKSFTEVFLSRAGIDPTKTLIIKENTKFESLHIPTPL
                     FYINNKAHHEYINTFKHISNPLKNGTLRIYLSRSNLQKRKRMVVNEKAIEQAFIEHGFI
                     IVHPEKLSVEQQLTLYGSCHTLASLDGSALHNGVFLPRKSRIINICTSRYPNKLNTNQS
                     ICNQLNDLTCELIPFQGEVIDLEKQVTRFDIPTIRRWLRKNT"
     PFAM_domain     complement(54437..54955)
                     /aSDomain="Glyco_transf_61"
                     /aSTool="clusterhmmer"
                     /database="35.0"
                     /db_xref="PF04577.17"
                     /db_xref="GO:0016757"
                     /description="Glycosyltransferase 61"
                     /detection="hmmscan"
                     /domain_id="clusterhmmer_ctg1_1097_0156"
                     /evalue="5.30E-23"
                     /gene_ontologies="GO:0016757: glycosyltransferase activity"
                     /label="ctg1_1097"
                     /locus_tag="ctg1_1097"
                     /protein_end="265"
                     /protein_start="92"
                     /score="81.7"
                     /tool="antismash"
                     /translation="YGHFLLESLSRIWAAQENNYTGFVFSEFVIQSEQFKSFTEVFLSR
                     AGIDPTKTLIIKENTKFESLHIPTPLFYINNKAHHEYINTFKHISNPLKNGTLRIYLSR
                     SNLQKRKRMVVNEKAIEQAFIEHGFIIVHPEKLSVEQQLTLYGSCHTLASLDGSALHNG
                     VFLPRKSRII"
     CDS             complement(55233..57140)
                     /locus_tag="ctg1_1098"
                     /transl_table=11
                     /translation="MERFFQITSKYRRLALFSWCMTSIVNAQPLEKLNILQSDYPKAIY
                     FRYVEGSAANPNIPYERWEKRWSKLDGMIVKALDEEVPGRSGEAQRKFVKYKQRNPQKL
                     MLLHFNGNARDPNYRPSDYPARAWTYFVGTYSQQPLARDTQTIRVDDTDVFRVNHGKRA
                     KYNDDVAIVPLTENKELNWAQAEQVQLLSINPVQSTITVKRSQYGTKARDYKNGVYLAP
                     HVAQAPYKKSSTQSLWRYNFANLDAKEAPSLILANELLSQFKSGQALEGFDGIAFDVLA
                     DSRGRKHHSRQTPIDYHLDGKFNQLDILAQSQYRLGVKQLLQKLRHSFGNDKLLIADGN
                     RLSQQREITLLNGIESEEWPNYGDPDLNQWSTGINRHRYWTQFSHTPSLSVIKIGQPNP
                     SQNYNQEGIRKLKVAAALLTDAVISPAYKSNEKALHKWPELHSNGNYDWLGKPITPMKY
                     YTVESKARALISESKPRIDFTKPSILLKRKGRTIKHSIDIELTESSGVVISAEVMSHST
                     LAKDRISYLTLTQQEDIKLKASSWTGSSPFIARFYFDNLPKGTTTLILESDAEYVTIKN
                     FKITPGAEIAYRLFDNGIIIANPTARALTLPNDFLPETKISRPLRIAKKSAKLIRVKSR
                     "
     PFAM_domain     complement(55767..56330)
                     /aSDomain="GHL15"
                     /aSTool="clusterhmmer"
                     /database="35.0"
                     /db_xref="PF14885.9"
                     /description="Hypothetical glycosyl hydrolase family 15"
                     /detection="hmmscan"
                     /domain_id="clusterhmmer_ctg1_1098_0157"
                     /evalue="3.50E-06"
                     /label="ctg1_1098"
                     /locus_tag="ctg1_1098"
                     /protein_end="458"
                     /protein_start="270"
                     /score="27.2"
                     /tool="antismash"
                     /translation="GFDGIAFDVLADSRGRKHHSRQTPIDYHLDGKFNQLDILAQSQYR
                     LGVKQLLQKLRHSFGNDKLLIADGNRLSQQREITLLNGIESEEWPNYGDPDLNQWSTGI
                     NRHRYWTQFSHTPSLSVIKIGQPNPSQNYNQEGIRKLKVAAALLTDAVISPAYKSNEKA
                     LHKWPELHSNGNYDWLGKPITPMKY"
     CDS             complement(57223..57633)
                     /locus_tag="ctg1_1099"
                     /transl_table=11
                     /translation="MINILRKIKHKAAAGSNYIPPHSFQYHLDVTDKHLVKGWAFDTKR
                     PDHPVHVAFKLNGIVFCELIANQSREDLSDAGLATANCAFEMAPDLPQKSLEIVRADMY
                     INEHKVNHEPIEFTLNYEKLVTFLREDLTNSQ"
     CDS             57848..59233
                     /locus_tag="ctg1_1100"
                     /transl_table=11
                     /translation="MKYGNFKGLGLALSLLACAYVQSAIAAEVEIEPGYGTLHTAISEA
                     EAGDVLVLKEGIYYMWNGKQIVDKSLTVRALNAQTEPKLIFMSGGISSIEITGEDTDFV
                     MQGITFYEGQNITNTPYFKVIGEVNSVALLENNFTDIEVSVNPDYDSDGNLQYLDKLVV
                     VGNRFVRGSIDPAAEELFLFAGNSMSFSGFRADKSQSTAEQHILGNAFVLDAHTQVNIG
                     SIGSSHSRVVGNFFNRLISDDSQNASNAVLQPFYLRGNGVFSNNTLLAGRNTYQSPGTP
                     NRIELIDVAGSFAFNNNVFRVEPIALQERDYISFDVSNGDAHFSNNIFVNLPNAVAFSG
                     LDRANGTTLENNLCVSEVDGVPCVEHAGVTVVDDLKLDSQFRPLAGSPAIDAGIDDVFY
                     RDVDGSRSDIGIEGGPLPKSQFDAQRLATESAPYLYPLFEANASLSNNGELNVKAIAIS
                     KLR"
     CDS             59249..61648
                     /locus_tag="ctg1_1101"
                     /transl_table=11
                     /translation="MTMNKSRVFVLLAIVHSYSAWASTIDSAQVYWDNDSINNAISVPV
                     EDELNLPWVVYTQKVDTSSLSRGEFDLDGIAHKVNIAVTDSEGNVSPAFSLPMYLRQLP
                     ATDTEYGNLVSAVVLTRIDQAEVIAIDELEFGVGPKEEGSGKVWGIYKGSTQYGAPLTG
                     NQKLALAALDNYAGTQTNAIESNLYLTSERYSPLSSMVTTVDATVNGQALSVVQSWING
                     PVYSVSYRSPQAFNSANQAVISAEDFDGNEIALGTNYFGFIDGDNDFIDDRFDDDWDND
                     GLTNDQEAELGTDPRNPDSDGDGLGDKYEVDNGLDPTDPTDALLDIDGDGLSHLDEVKN
                     GTDPNNADSDGDGVNDGDEVREGTDPLDPDDFKSQAIQEVLTVGDVNRDGASEFVVLDK
                     QALPLVSVSVLDAQLAALTEVELDYRFSDVQLIDLSEHYKGTKDYIALFGYIESQNRYS
                     LVILNPANTLSVVKRINWPATLNRVEFMSVPDMNSDGVSDFALFGQHKVNGTNQLVVRS
                     GVDGNSLRTFKWVNNWQDPTVIFLPDRNKDGIQEVALFGSHKRSLRNQLFVLNGASGSK
                     LDVYNWGPVWGSGEVEVIPDVNSDGFADVSMFAKRNDDERYQLAIKRGQTKAGMAAFVH
                     WPGEFEAETVQKIKLDDRNQDALDEIGLFGLSLKNGSERYKLWVNSYIKNQRLQNLSWP
                     NSWDNPKLQQVNDLDSDGIREVALIGVNRNSNNLEVSVKSSATGKQLVLTSLETVLDEM
                     TYSSKDMNGNGYDDLVILGKNDDEKVEVIIIDGRTYQQVLLSSELP"
     PFAM_domain     60080..60142
                     /aSDomain="TSP3_bac"
                     /aSTool="clusterhmmer"
                     /database="35.0"
                     /db_xref="PF18884.3"
                     /description="Bacterial TSP3 repeat"
                     /detection="hmmscan"
                     /domain_id="clusterhmmer_ctg1_1101_0158"
                     /evalue="1.10E-04"
                     /label="ctg1_1101"
                     /locus_tag="ctg1_1101"
                     /protein_end="298"
                     /protein_start="277"
                     /score="22.1"
                     /tool="antismash"
                     /translation="WDNDGLTNDQEAELGTDPRNP"
     PFAM_domain     60224..60289
                     /aSDomain="TSP3_bac"
                     /aSTool="clusterhmmer"
                     /database="35.0"
                     /db_xref="PF18884.3"
                     /description="Bacterial TSP3 repeat"
                     /detection="hmmscan"
                     /domain_id="clusterhmmer_ctg1_1101_0159"
                     /evalue="1.40E-04"
                     /label="ctg1_1101"
                     /locus_tag="ctg1_1101"
                     /protein_end="347"
                     /protein_start="325"
                     /score="21.7"
                     /tool="antismash"
                     /translation="DIDGDGLSHLDEVKNGTDPNNA"
     PFAM_domain     60290..60355
                     /aSDomain="TSP3_bac"
                     /aSTool="clusterhmmer"
                     /database="35.0"
                     /db_xref="PF18884.3"
                     /description="Bacterial TSP3 repeat"
                     /detection="hmmscan"
                     /domain_id="clusterhmmer_ctg1_1101_0160"
                     /evalue="3.60E-07"
                     /label="ctg1_1101"
                     /locus_tag="ctg1_1101"
                     /protein_end="369"
                     /protein_start="347"
                     /score="30.0"
                     /tool="antismash"
                     /translation="DSDGDGVNDGDEVREGTDPLDP"
ORIGIN
        1 ggcgctcaag ttcgctgttt gaaggcggta gaataaatac gcttttcgct tgaggcattt
       61 gctcgcggat ttggcgtgca ccttgccagt cgatatctag gaaaacatcg atgcctttat
      121 ctagggtttc ttcaatccac aggcgagacg tgccgtagta gttaccgaat acttcggcat
      181 actctaggaa agcaccttgc tcgatcagtg attcaaactc tgatttttca acaaagtggt
      241 agtgcacacc gtcttcttca cctgggcgca tgccacgagt ggtgtgagaa actgaaacct
      301 tcattgcgta agttgggttt ttttccaaca tcgccgaaat taggctcgat ttaccagcgc
      361 cgctaggagc cgatacgata taaagggtgc ctttaccaat catttgtcag tgtccgcatt
      421 cttgggttga aggaatagaa gctgcgcgat gcactcttct attttagata acacactggc
      481 cgaagtgctg aaatttcggc cagaaaaatg gaggcgaaga gtatcataaa cctagatgca
      541 gactcaactg tcttgtggat aacttgctaa gcagattgcc gtgcggtagt gagccatttc
      601 tccagtgtcg cgagaagcat ttttgagttg atgggtttgg tgacgtagtc atccatcccc
      661 acttccaagc agcgttcgcg atctccttgc atagcattgg cggtcatggc aatgatggtg
      721 acattggggt caaccacttt actctcgggc ttgcgaatca taatggtggc ttcaaaacca
      781 tccattactg gcatttgaca gtccataaag acaatatcaa agctgcgctc acggaggagt
      841 tcgagagctt gctgaccatt ttctaccacg tcgacgctga ccttaaattt cgacagcagc
      901 gacttcacca ccacttgatt ggtcttcata tcatcgacaa ccaacacatg agcatgaaat
      961 tccggtgctt gcgtcggcga gtgcttagta atgaacaaca tgctttgatc atcgactcca
     1021 tcaagcgcgg caacgcgaga caacacatcg aatagctcgg cttgttgtgt cggtttggtg
     1081 agataagcgc tgaatccgtt gtccttgacc agtttcatgt cgcctcgctg caccacagaa
     1141 gagagcatca ccaacctggt tgaacgcaga ttgtcatccg ctttaatgct gcgcgccaat
     1201 tggatgccgt taatctgtgg catctcataa tcaaggatgg caatggagta gggagcgccg
     1261 ccatcatgcg cctttgtgag catggacatc gcttctttgg cagagctggc atgctgatat
     1321 tctatggccc agttggaaag cagttgcccc accagctgtc gattaattgg gttgtcatcc
     1381 accaccaaga tacgttgctg cttgagatcc cctttagggg catagtgaac gtctttttcg
     1441 gccaaatggg gcagcggtac ttcaaaccag aaggttgagc ctttgccaac ttcgctgtga
     1501 acaccaatct caccacccat aagttcgacc agctttttgc ttattgataa ccctaaacct
     1561 gtaccgccat attttcgggt agtcgaactg tcagcctggg taaatttatc gaacagcttg
     1621 tcttggtgag ctttctcgat accgatcccc gaatcgacca cagagaactt cacactatcg
     1681 gtctgctcat ctttcgattg gacagagaca taaacagcga cttgaccttg ttcggtgaat
     1741 ttcactgcgt taccaatcag gttaacgagg atttgcctga tgcgtcccgg atcgccaatg
     1801 tgccattgag agagcactgg gttggcaggg cagattaact ccagtttctt ttgagaggct
     1861 cctaggtaga gcgtcgcacc aatgtcttcg ataagttcaa cgaggttaaa ctcgagttgc
     1921 tctaggtcga ttttgcctgc ttcaaattta gaaaaatcca gaatgtcatt gatgattgcc
     1981 agcagagact cagcgctatc tcttgaagtt cgggcaagct tgaactgttg ctcatcaagt
     2041 tcggtatcga gcagcaggtc agtcatacca atcaccccat tcattggagt gcggatttca
     2101 tgactcatgg tagagagaaa ctcacttttt gcgcgcgccg ccgagcgtgc ttgttcggtt
     2161 gcttgttgca gttgctggtt gtgcttgagc atctgctgct ctttgagcgc taaggagttc
     2221 gccatattga taaagccgtt actcagacgg ctgatttcat cattttggtt agagtagcgc
     2281 tgcgggagtg atattttgta gtcgccttga cccacatgtt tggtcgcgtc taaaagcgtt
     2341 tctaacctct gcacaagttg cctagacatc aggagtaata tcaccaaaaa cgtaatagca
     2401 aacgcaagac caattgcacc aatcactaag ttccgattgg tatcgagcac tgtgcgggtt
     2461 gccctttgaa atatttgctg gttttgctgc tccagaatgg ctttgatgcg gtcaatacgc
     2521 tctgtcgcga gaggaaacca gtattcagat gtgatagcgc tgagcgcttt agtgagctta
     2581 ccttcagtaa caaactcaga ttcaatctta ttgatgttct gatgaacgtc ccagttgata
     2641 atgggactat agagcgactc tggagcgcgc tgcttcagca gtcgcaaatt ccagtcgaag
     2701 cttcggatgt aaaagccagt atctatcatc ttatcgttcg agatggcttg ctcaggcgct
     2761 gcaaaaatac cattgagaat gcctcgggat tgcccagcgc gctctttgag ccaaagcaag
     2821 tggacgtgat gcaataaatc atcgactaag tctggggatt caatggtgct gatgatgcca
     2881 tcatagatag tcaatgcttg ctcgatgagt ccagagtagt gtttgaagga atactcgcct
     2941 atatcatgat caacgaactc tctcaccatg acggtatgtt caatggctcg agccagcgac
     3001 tgtttctgtt cactgaaaat gagctcgatg tctgggtgct caatggataa gttccgccat
     3061 tgctcgctgg ctttatcggc ttgttctctt gctgtaatga gtttttgttt ggtggcttta
     3121 tctagattgg atttataccc ttcagagagc ccgcgctcga ctgcaaaata gtgcgcaatg
     3181 ttgtcgagcg aatgagccac gttgagcagt tcgatggttt cttttgcctc cgcatttctg
     3241 tccatgagtg attggatcac ttgatagctc atggtcagaa caacaacgag taaccccaat
     3301 acaatcaatg atgttttggt tctcaaggtt aaattacgta ttgcggctga catggatgcc
     3361 catcctatat cttggcgtat ttcagcagta taggagacga atagccaggt tccgatgttt
     3421 gcgcttttta tgaatgccat agagcaaaga tgagcaaacg tttgcttatt tatcaagatg
     3481 ttgttttata aggttttgaa actgactcga aaagtgttga tttattcctg tcagcaatta
     3541 gaattcgcgc caatattgct gtcgcgcata cgtttgcgtc gacgtgtttt ctatcttaaa
     3601 aggtaccact gtgagtgcag aattagcagg tcagagacag accaaccctt cctttatcga
     3661 agcgaccttc aaggtgagtg agcgcaagtc tacgataggc actgaggtgt acgcaggctt
     3721 tattaccttt ctagcgatga gttacatctt ggcggtcaat ccggctattt tgggcgatat
     3781 tcctggtatg gatcgcggcg cagtatttac cgcaacggcg ctggcggcgg cgtttgcgac
     3841 gctgattatg ggtgtgtttg gcaactatcc tgtgatgctt gcccctggta tgagcatgaa
     3901 cggctttttc aaaggcatgc tgttaagtgg ttcggtagcg ctggtttggc atgaggcact
     3961 gcttggcatc tttttctcag gcatcatcta tttgatttta tcgatgacta agatccgtaa
     4021 agcgatgatt gagtcgattc cagaagacct caagctggcg attacggttt cactcggttt
     4081 gtttattgcg ttcttgggtc ttaagaacgc aggtatcatc gtttcaaacc caatcatttt
     4141 ggtaagcatg ggcgatattc taaaccctca ggtcatgatc gcttacatca gtatttttat
     4201 tgcgcttggt tgtatggttc gcgatatcaa gctggcgaca tttatctcat tcatctccgc
     4261 tattattttg actatccttg ccgacacttt tatgggcacg gcaaacgcac cacttccaga
     4321 acagcttgtg gcaatgccgc caagcatggc tggtagcttt ggtgcgatct ttgatttttc
     4381 tggcctaacg gcagagaaga tgttcgactt gctgtttatc gttattatct tcttgattgt
     4441 cgacttcttt gatggattga gcacgatagt gggcgtgggc cgcgatgcag gcatcatcga
     4501 caaagatggc aaggtgccaa atgcgcgttc agcactcgtc gctgacgcag gtggcactgt
     4561 gatgggctca ctgctgggta ctacgtcggt aacggcattc tctgaatcgg gcattgcctc
     4621 ttctcaaggt gcgagaactg gtctcgcggc ggttgtggta gcaggcttgt tctttgtatc
     4681 cctgttcctt tacccgttat tctccttgtt ctcagcggct atggtggcgc cagcaatggt
     4741 ggtggtaggc atttacatga ttggccgttt gggggatatc aagtgggata agaaagagtc
     4801 tcgcattgct gccttcttta ccatcatgtt taccgtgctg agcttctctc ctgcaaacgg
     4861 catggcaatg ggctttatta gctatgcgtt tagtatggtt gtggcaggta agggcaaaga
     4921 ggttcacccg gtgatttatg tgttgtcggc gctgtttatg acctatctag tgcttctata
     4981 accttgattt cgagataaaa aaagcaggcg tcagcctgct ttttttatca ttcaacagaa
     5041 ttattcaata ttctggatct gctcacgcat ttgctcaatc aacaccttaa gctctacgcc
     5101 cgacgcggtg atgtcagtac taatagactt agacgctagc gtgttcgact cgcggttgaa
     5161 ttcttgcatc ataaagtcaa gacgacggcc gactgcgcca cctttcttca taatgctgtt
     5221 ggtttcttta acgtgagaat ctaggcggtc tagttcttct gctacgtcag atttttgcgc
     5281 cagaagaatc agctcttgct caacgcgaga cgcgtccagt tcaattttag cttcttcaaa
     5341 tttgcccagt aggcgttcac gttgccaatc gatgatttct ggcatgcgag cacgaacttt
     5401 caccacttct tccgtaatcg catcaagacg ctgtacgatc aacgctttca tgttgtcgcc
     5461 ttcacgacca cgtgcttcaa tgaaatccgt tagtgcgcct tcaaaaccat ctaatagcgc
     5521 tttgttgatg gtgtccatat cttgctctgg tgtttccatc acacctggcc actgcataac
     5581 ttggaatgga ttaatgcggc tctcttcgcc agttaggctc atcacctggt ttgccgcgcc
     5641 aatcacttgt ttagccagcg tctcattgat gttgagttca cctttcgcgg ctgggtttgc
     5701 ttcaaaacgc agatgacatt caaccttacc gcgcgccagg cgcttacgaa aacgctcacg
     5761 aagtacaggc tctagaccac ggaactgctc tggaagacgg aagtatgttt cgagataacg
     5821 ttggtttaca gagcggattt cccatactgc gctaccccag tcacctttga cctctttgcg
     5881 cgcgtacgcg gtcatgctgt agatcatgaa atgattccct tggattcaat aaatgtgttc
     5941 aaactgttct catgttagca cagcggggga agagaagtaa tctggtgatt gggggcaggg
     6001 tagagaacct agaccccttt tcagttctcc gctataatct tcgcccaacc taactccttc
     6061 cctaattaag gtaatgccca tgcgtccaaa tgatcgcgca gcagaccaag tgcgcccaat
     6121 aaaaattact cgcaactaca ccgcttatgc agaaggttct gtattggtgg agttcggcaa
     6181 taccaaagtg ttgtgtaacg ccactgtgga agagaatgtg cctcgctggc taaaaggcca
     6241 aggtaaaggc tgggtgacag cagaatacgg catgctacca cgctcgacgc actcaagaat
     6301 gcgtcgtgaa gcagcaagcg gtaagcaagg cggccgtacg atggaaatcc aacgtctaat
     6361 cgctcgcagt ctgcgcgcgg tagttgatct agaagccatg ggtgaagtca tggtaacggt
     6421 agactgtgat gttatccaag cagatggtgg cacgcgtact gcctctattt ctggcgcaag
     6481 tgtggcaatg gctgatgcgt ttgctcacct tgttgcgaaa ggcaagctaa aagcgaaccc
     6541 aatgaaaggc cacgttgctg ctgtctctgt gggcattctt ggtgaagata ttttgtgtga
     6601 ccttgagtac acagaagatt ctgcagccga tacggatatg aatgtggtca tgacggaaga
     6661 tggtcgcatg atcgaaatcc aaggcacggc agaaggcgaa ccgttcagcc acgatgagct
     6721 gatggcgcta ctggcgtcag caaacaaagg cattgccgag atcgtagcag ctcagaagct
     6781 ggctttagaa gattgattga tagctcccgt aagggggcta tttttttgtg ttcagaaaac
     6841 acagatcaaa aaaacgtcat cctcacatac cttcgtcatc ctcacgaaag tgaggatctt
     6901 tggcagcgag tattgtgctc aaattatgtg agtcacgtgc cgcaggagat cccctttttc
     6961 aaggggatga cggggagtct tcggatgatg gggagtcttc ggatgacagg tgtactgcgt
     7021 gggtgacgcg atgtacattg tgaatgaaat taaagagaga gaaaaaatga aagcatacca
     7081 gcgtgaattt attgaatttg cattagagaa agaagtccta aaatttggcg agtttaccct
     7141 taaatctggt cgtaaaagcc cttacttctt caacgctggg cttttcaata ctggccgtga
     7201 ccttgctcgt ctaggtcgct tctacgcagc agcactggcg gactcaggca ttgagtttga
     7261 cgtgctattt ggcccagctt acaaaggcat cccaatcgca acaacaacag cggtagcact
     7321 tgctgatcac cacgatatcg acacgcctta ctgttttaac cgtaaggaag cgaaaaatca
     7381 cggtgaaggc ggcaacctcg taggtagtgc actcgaaggt cgtattatgc tggtggacga
     7441 cgtgatcacc gcaggcactg cgattcgtga gtcgatggaa atcatcaaag ccaacggcgc
     7501 tgacctagcg ggcgtattgg tggcgattga ccgccaagaa aaaggcaaag gtgagctatc
     7561 tgctattcaa gaagtggaac gtgattttgg ttgtgccgtt atttcgattg ttagcctgac
     7621 agaccttatc acttatctag aagataaagg tggtaatgct gagcatctag aagcggtgaa
     7681 agcgtatcgt gcggagtttg gcatttaata actcgtaaga gttgattaaa acgaactgcg
     7741 tatgaataca aaaaaggcct gaatattcag gcctttttta cttttgttat taaggtttat
     7801 tgctgtggtt tgactttaca cagaatagcg ccgcggttgt ggctttcagc gacaacatca
     7861 ctacaatcaa acttctcttg ataatctggg aagtcatagg ccattctgtc tttaaaggtg
     7921 atcagataga actgatttag cccttcaagt tgatcgtctg tgcgcagaac cttcgcctga
     7981 ccattactgt agtattgacc cgagtatgat cgtggataca tatagaaggt tttaacttct
     8041 ggatccaaac tgcgaattag atgcttatca ctgttgtcgg caattttgcc tgtcgatagc
     8101 atataggtag cagcaatgag tgcgaccggc acaatcagcg cagcaatcgt caaccaaatg
     8161 gtatctttgt tcttccagaa aaccgcaatc aatagaccaa tcgccggtgt gcctggaagc
     8221 acgtaggtcg gcagaatatt gcttgaaacc gtgaacaaga taagcggtga caatgcccac
     8281 cagatcgcaa agctggtgaa accgtggttt tgttttgctt gctcaaggcc aaacttagcg
     8341 cgtatcaaca tgagtaccgg tagaatgagt gaccacggta ataccgccag taaccagaag
     8401 aaccagattt tacctttcgg ctcctcgtga cccgagccat aaagatcacc tgtccagcca
     8461 ggctctacaa agcgcttgta gtgctcgccc acaatgaagt aatcgataaa tccaggtgtg
     8521 gcacgctctg ccatgatata ccaaggcagt gcaatcgcca gcatcagcaa ggttccctta
     8581 ataagcggga atcggcgcca tagctcaaca aacgcgccaa ttaggccatg ttgaatcacc
     8641 atccacggga agaccgccaa accaaatagc acaatcgcca ccggcccttt agccagcaaa
     8701 ccaatagcaa gacccgtgaa gccaacatag ccccaaaggg tttcaccgcg ccagcattgg
     8761 tagaaaccaa tcatggcaag tgcaaggcct agagttagcg ccatgtcggt catcacagcg
     8821 cctgctgaga ttgagaatac gagcgtagtc gatagtacga cagcggcaac taacgggtta
     8881 tagccattct tcttcgcaaa ccatgcagca ccagcgacca caataacgcc agcaagccag
     8941 tgtggtaagc gcaaggtaaa ttctgacaac ccaaagagct caacactggc agcactcatc
     9001 caggtgaaca gtggtggttt gccccagaac ggaacgccat agtcaaataa cggtgttagc
     9061 cagttaccag tttccaccat cattcgcgcc atctcaccat agcgtgattc agttgtgtcc
     9121 attaacggat agaatccaag cgagaatagg cgaatcaata aagcgccaat gagtaggaac
     9181 cacagcgttc gctgtttatt tatcattttc gtatgctcca aaagcgggac ttcggccgag
     9241 ataaacgcta aggccgatgc tgagcgagat gacgctatat catcttgccg aacaaaaaaa
     9301 cgttcgaagt ctcacacatt cttcaagtgt aggtcaataa aatagcaatc aaactattgt
     9361 taatttgtgt ataccgagag acctacacaa ccttcttggt ttgtagcgct tgctcaatca
     9421 gtggtggtac aaactgactg acatcacccc cgtggatggc tacttcgcga actaaggtcg
     9481 aagagataaa cgcatgttct tctgcaggtg tcaggaatac actttccagt ccaggcagta
     9541 atcttcgata catgttagtc agaccaaact cgtattcgaa atccaccgtg gtgcgcaggc
     9601 cgcgaatcag cacattggcc ttttcctctt cggcgaagtt aaccagcagg ccagaaaagc
     9661 ctttcgccgt aacgttatct aagtgtttgg tgacttcgcg ggtgaactgc acgcgctcat
     9721 caagagtaaa catggtgttt ttgcttgggc ttgcagcaat agcgatgatg acttcatcaa
     9781 acatggtcga tgcacgttca atcaggtcta aatgaccatt ggtaatggga tcaaaggtgc
     9841 cgggataaat cacacgagat aggcgttttt tcgtcacggt attggctctt gttaatagtt
     9901 tgcgtcagtg tagcactttc ccgggtttat taggaatgag gttgccagaa gccaatgaat
     9961 tgctattatc ctcaaacagc taggtgacaa gagaataaag atgaaaaaca tactggtggt
    10021 tcgcaacgac aagataggcg attttatgtt ggcatggcca agctttgcga tgctcaaagc
    10081 ctcgatgccg aattgtcgag tcactgcttt ggttcctagc tatacggtgg cgctagcaag
    10141 agcctgtccg tggattgatg aagtgattgt tgattgcggt aaaaacgccg ataagcacac
    10201 tcagaagcac ctaattcaaa ccctaaaggg cgcgaagttt gatgcatcca tcaacctatt
    10261 ctcaaccacc tataatgcgc tgctagtttg gaaagccaag atcccttacc ggttggcacc
    10321 tgcgactaag tttgctcagc ttttctataa tcgacgcatc aaacaaaagc gttcacaaag
    10381 cgccaaaccc gagtatgaat acaacctcga tctcgttcgc gcgtttttga ccgaccagtc
    10441 gattgagatt gtggagccgc gcgcaccgta tttctctttc tcccttgatg cgctagcgaa
    10501 acaaaaagag aaattagcag ttgagcttgg tctaaataaa gcgctgcctt ggatttatgt
    10561 gcatgccgga agtggtggct cagccaataa cctcaccctt gagcagtatt ctgatttggt
    10621 tgctggaatc gatggcagtt tcaatgtggt attaactgcc ggccctggcg aagaagacaa
    10681 ggcgagggag ctgcaggttc tgttgacaga gaagcagata aacagtgtgg tgtatgacaa
    10741 aaatgatggg ttggtggatt tttcctgttc gcttgcctgc gccagtctgt ttatcgcagg
    10801 ttcaacaggg cctttacata tcgccgctgc gcttgatgtg ccaaccgtag gttttttccc
    10861 agctaaacgc tctgccacac cgctgcgctg gaaaccactc aattcagatg gacgtcactt
    10921 ggcgtttgca ccgcctcgag ctgaggataa agcgagccaa gagaacatga ctcgcatcga
    10981 tattgctaaa gtgaccaaag agcttaaccc ttgggcggct cagtacttgt tctaacccag
    11041 aggtcagcgt acttgacgaa agtggagtgc gctgacagca aacacagcag cagaccttgt
    11101 ttgccatcca aaaatccggc tttgacgatg tacattttca caaagcacgc cacggcatgc
    11161 agaataccct gtgaaatgct cgacttctta ccacgctttt ctctttgctc agcccaggcc
    11221 ttggcataac cagcagactt cactaagtag tggtgaatgt catcataggt gtaatggata
    11281 agatcgccct gtagggtttc aaccgtcatt gacttgtctg tttcgacttt ctcgtgcact
    11341 aaggagtcgt tgtattgcgt gagcttagtt gggtagaggc gcagaacttt gtctgggtac
    11401 caaccacagt gtttaatgaa gcggccgaac acccagctta gtcgggcaaa ctgataaata
    11461 gtggttgagg cgtttttact gactgcaccc aagatgctgg ttttgagctc aggtgtgacg
    11521 cgctcatcgg catcaagcca aaagacaaag tctgattgga catggctttg tgcgatctgt
    11581 ctttgacggc cgaatccagg ccaatcactg ttggtataga acttagcgcc catctcttca
    11641 gcaatagctt gcgtatcatc gctgctgccg gagtctaaga taacaatttc atccacccag
    11701 ccccgcactg tctctaggca agcgcgtaga tgctttgatt cgttttttac tatcagcgcg
    11761 acagcaagtg ttggtttggt cactgttatg atccttggtt gattgatttt cttgccagtc
    11821 ttcttgtcat cgacatcctc acttttctcg tcatcctcac gaaagtgagg atctcctaca
    11881 gcgagtgact tcctaaataa taacgctata tccaaaaagc acttaacttc acagcgcgct
    11941 tcacgtgatc ccctttttca aggggtgacg agtgtactac gtaggatgat gagtgtaaga
    12001 gcttgaatgt agtgcactaa taaagcactt ctgatttcac cacatggtca aacatcgcaa
    12061 tcacgctgtc agccttaatc cgctgcatcg cctgcttgtc tttaacccgt gcgcgccatt
    12121 caagctcact gctggctttc cccgtttcag cgacaatcgc ttcttcataa gccgacacca
    12181 cataatccaa ataacgatac gggccagtgc gctgtggatt gtggtgagca tacaaaccga
    12241 tcaccggtgt ctgcattgca ttagccatgt gggttggtcc agtatctggt gcaatcacca
    12301 aatcgcccat atcaagcaga gccagcatct gcatcaggct actttgacca atgacgttgg
    12361 tgattgtgtg agggcacaaa gcctcaatgt gcgcgccaag ctccacttca atcgcggcag
    12421 ggctgcctgc caagatgacc ttccatccct tctcaatggc atgattaatc acagcaacat
    12481 aaccttccgc tgtccagttt ttgtagcctt tgctagcggc aggaacaatg accagatttc
    12541 gctgtcccac tattcgctgt cccactaaaa gcgactctgc ccaatcagcg tgttgctggc
    12601 tgtagtttag ctgccaactg ggaacttcct caggaatgcc gagagtatca ttgaaagcga
    12661 gtaagccatc caatacatgc attttttgcg gagaaggcac tttaacgttg gtgaataact
    12721 gctgaaaatc ttgcgctcga tctgcatcaa aacctaattt gtatttggct ttaataccca
    12781 aagtcgcgat gctcgcgcgc agtgcgtatt gcatgtgaag tagggcatca aattgctgac
    12841 cacgcagttg acgccacaaa tcgcgatagc cgcgccagcc tgcttttttg tcaaatacga
    12901 caatattgat gccttgaatg ctttctagca gcttggcttc caatgagcca gttatccagg
    12961 tgatttgagt cttaggccag tgagcttgga tcgcttgtac cgcagcgatg gtgttgcaca
    13021 cgtcgccaat ggcggacagg cgcagaatgc aaatcgattt tggtggaggg gtaaacagtg
    13081 ccatagtgcc agcgcattca gtcatagatt ggcaacgatt atgcagtgaa gaaaatagaa
    13141 tgtaaaattt cggcagagtg ctagaatcgc cgccccaaaa cgatagactt tacaaattgt
    13201 taaactctgt cactctttga atagtgaatt agtaagggta atgttcagcc aaccatgcgg
    13261 tacgaagtga taatgtcagc ctataatgac gctgacgtgc tggagctcac gctttcaggc
    13321 tacctacatc aagtagataa aacttttgag atttgtatag ctgatgatgg ttcaggacca
    13381 gaggtaaagc gactggttga acagtttcag cggctagggc tgtgcattcg tcatatttgg
    13441 catgaagatc atggctttag aaaaaccatt attctcaaca aggcgattgc aagttctaaa
    13501 gcggatagaa ttatttttac cgacggagat tgtattcctc atccatactt cgtcgcagat
    13561 cataaacagg cgcaacaaac taaagtgttg gtgacaggac ctagagttta tctcggtgca
    13621 ggtcttacac aggctcttaa agacggcact gccaaggtta cagaggtgaa tcggacgatt
    13681 ttactattat ggctttcttt acggaaacaa gtgacaaaaa ttgaacaggc gatccgttat
    13741 cccatgtttg tcctaccttt tttaaaaaga ataaaacgta tctgggcgta tggggcgaac
    13801 ttctcggtcg atcgacacga tttgttgatg gtaaatggct ttgatgaaga ctttttaggc
    13861 tggggcggag aagatattga tcttgttcat cgattgtctt tggttggtgt cgaagtaaaa
    13921 agtgaacttg gccgtgcagt cgtttaccac cttgagcatc ctgttcgcct cgtcgatgat
    13981 ggtgatagga cactaacgct gctcaaggag cggaaacata acaccaatat tgcgtattgc
    14041 cccaatggtt tgaataagtg gcttgattga ttcagtagct ccaaacaacc caaccaaagt
    14101 attcggagac ccagtgcaac aagtatcccc caatcccaat accatgatct ggtatgacag
    14161 tgcctttatt tctgctccag gtgagcagct tttttgctcg gattactggc agaaacacga
    14221 caaggtacta ggtagtgctc aaggtcgtgg tactacttgg tttgtggaga ccgaacattt
    14281 accggcggcg ttacgacact atcgtcgcgg tggactattt ggcaaactag tgcgtgacca
    14341 atattggttt agtggttggc acaatacgcg tagctttcag gagttctcat tactgagcaa
    14401 gttaattgag gcaaacgtca atgtcccacg cccgctcgca gcaatggccg tgcgcagcgg
    14461 actgtattat cgcgctgatc ttttgagtga aaagatagcg aatgcacaag atcttgtcgc
    14521 tattttgcaa tcaggcgcgc tagacaaaca ggcatatcat cgaataggtg tagaaatacg
    14581 agcaatgcat gatgtgggtg tcaaccatac cgatctcaat attcataact tactcattga
    14641 tggtcaagac aaagtttgga ttatcgactt tgataaatgc gctgagcagc ccggtgagag
    14701 ctggaagcaa gataacctca gtcgccttaa gcgttctttt gaaaaagagt tagggcgtta
    14761 ccaaattcac tggcagccca atgactttga agcgttattg gcagggtacg aacagggtaa
    14821 gcgatgagaa agctctattt ctacttaagg tgcatcccca aaacactgtg gtttaacttt
    14881 cgctattttc cactggcaac ggcgctgcgt tttccagtgc tcgtttgtca ccgcacctat
    14941 ttcagagatt tacgcggtaa tgtaacggta ccaaatgatg ccaagttcgg gaaaattaag
    15001 ctcggctttg gagaggtgca aattgctgac ggtaagtact ctcggtttat ttggtcgctt
    15061 aaaaagggtg gcacggtgaa cttcggtcgt ggcaataaaa tcggcactgg cagtcgcctt
    15121 catatctctg gtgagttaac cattggtgat ggtgtcaatt tttcgggtga aacgacgata
    15181 gtgtgtcaaa aagcgatgcg ctttggtgat cgggctttag tctcttggca aaccttgttt
    15241 atggatactg acatgcacgc ggttgagcga gaaagtggcg cgagcataaa ctcagataaa
    15301 gacgtgatcg taggctcaga tgtttgggta tgtgcgcgtt cgacagttct taaaggcact
    15361 gtggtcagtg acaactctat tgtatcagcg gcggcgttgg tgactgggga gtttaaaaaa
    15421 gacgccatca ttggcggcaa ccctgccaaa gttatcggct ctatggcagg gaagcggttt
    15481 gtgcattaag agctatgttt gaattgacgg caaattactt tcggcacgtt tagctcgaat
    15541 taagaaccct aacaaaatag cgttagtagt cgcatagagc accatgccct cattgtgtag
    15601 gaagtggtct tgagagacac agaaacccgc tgtagataga atgtgtaacc caccaagcgt
    15661 agcccacagt ttaacctctt cgcttttcgc tcgaactagg ctcaccaaat agagaatacc
    15721 agggatacca agaaagccca tcaatccgat aaagccaatt accccacgct gagatagagc
    15781 attaaagtag gcactgtgag cattgccatt aaacgttcgt gcatactcgg aaagttctcc
    15841 gttggcgagt gcaagatcga ggcggggttg aagcgcatgc tctccccagc caagcagggg
    15901 cttctctgag aaaagctgcc aagcaaactt ccacatttcc acacgcacgc ccactgaacc
    15961 ttgttcagct tgcgcttcat ttgcgacgac agccacgcga tcttcaatgc caaccggtgc
    16021 tgtggcgacc actagagcga cagtagcgac caatgacagc aatgcgatcg ttgtgtagcc
    16081 acgtgccgtt tgcttgaaaa atactgcggc agcaatgaga taggtcacag gagcaagaat
    16141 ccatccaccg cggctcagtg acatgacact agcggcgagc gccaaattag ccccgattag
    16201 acacagccac gctagctttt tattggattt atgccaatag agtgaaaacg taaatagcag
    16261 ggtagaaaac aaaatagcgg cgttgccttt ttgaatcggc atcagtgcac caaaccctcg
    16321 ccactgttta atataaacgt cgtaacccga aataagagcg cctaatagag ccccaaccac
    16381 taagccgtaa cagacagatg ccgtagagat tcgagtaaat atcactaagt aactgacaat
    16441 acaaagcaac agcgctttgg ctggatattc aatggatcgc ccgacactac gcgtgtcgag
    16501 atccaaatag gcactcaagg taataatggc caaatgaagg ccgaagaata gcatagtcca
    16561 gttgagcaac tgcatctcat tgcgaatcga acccgacgta tttttacgct gatagaccaa
    16621 gacgatgatt gcagttaagg ccaatagtgc cgaggagagg ttatagccac cattaaaata
    16681 tgaagcaaaa aacagtgcca ccagagcggc acttagctta ttgatccata cagggatgat
    16741 tgagtgattt atggtcataa taattcgatg tctatgttct caatggatga tcagtgaggg
    16801 cgaagcactc taatgtgcgt ctcaatgccc cttggttgtg atgaacgact tgctgactgg
    16861 ctaatcccat ctttttcgca agagaaggct gcgttataag cttagatact gtctcagcga
    16921 tttgctctgg atggtcacaa actattgcgc cgtcgtgagt cacgagctga tgagtaatat
    16981 ctgtgaagtt aaaataactg gggccagtca gtgtcgggat accgatagca gcgggctcca
    17041 gtaagttgtg tccccccact tttttgccta aaagactgcc tcccataaag cacacatcgc
    17101 ttgccgcgag gtaggccatc atctcgccca tggtatcgcc caccacaacc gagacatcat
    17161 tagagagtgc agagttaagc tctgagcgct ttgtggtacc aaagccctgg ttcagactca
    17221 actgagctac gtcattaaag cgctcagggt gtctaggtac aataacaagc aacaattctg
    17281 gatgagtgtt caataactgc ttgtgaatcg ccaatagctg ctcgtcttct ccctgatgcg
    17341 tactcgcggc tatccatatt ggacgggcgt ggccaagccg ctcacgcagt gctcgacctt
    17401 gctctctttg atgttcggta acctgaatgt caaacttaat ggaaccggtg acttgaatgc
    17461 gctctggtgc aatccccaaa cgttcgaaac ggcgtgcatc atcgtcaaac tggcagcata
    17521 aattggtaat ggtgggcgca ataacatcaa acagtggctg caccttttga taacgatcgc
    17581 aggaacgctc tgataaacga gcattcacga ccgtaattgg cacgcctgcg ttagagacac
    17641 aatacaaggt gtttggccat agctctgtct ctacaatgat catttgagat gggttaacca
    17701 cacgcaagaa gcgcttaaca gcaaaaccaa aatcaagtgg catgtatcgg tgctgggcaa
    17761 tatcgctcag cttggctgct tgctcggcac cagttggtgt ggttgtggtg agcaagattt
    17821 ctgtatttgg attttcggcg gcaaactgct taataagcgg tgtcaccgcc agtgtctcac
    17881 ctacagagac agcatgaaac cacactacag gtttttcagt ggcggctaaa cgtggcgtaa
    17941 agccaaaatg ttcacgccaa cgcttcccca cactcggctt tcccggttta gctttaaata
    18001 ggccatacag aaaaatcggc gcgacgacgg caagcagtac agtgtagaca aagcgaacta
    18061 tcattacggt ttcacactcg ggctaatgag cgattgctgc tgcaaatact gctcggtttg
    18121 ctgcacataa tcggcctcgt aggagtattt aatactatcg tgcgaggcaa gtaagttaag
    18181 aaccagtaag taaccaaacg ccagtttaat cagtagcagg cgcttttcac cgacagtaaa
    18241 ccaagtcgcg acaaccgagg taaagcgata gcgctgtaca aattggttga atttagaggg
    18301 tgtagagttg ctcgctgcag gttctttgga aaccaatata gcgtgaatac cgataaggat
    18361 aggcaaaata gcgaacgggt acaccatgat caagtgccag tatgagaacg taattggtga
    18421 caaggctgcg ctaatcagaa caccgacaac ggcgccaaac gcatacagct cgacccattg
    18481 ttggccatcc acattgccac gaccacgtag gcaaagaggt tttacacgct tccaccacag
    18541 ccagttcaat ctcgctgaca caataaccgt taccgcacca accacaaaca ccagtgtttt
    18601 ccacagcgcg agtgcggaaa gctttaacca ctcaatttgc gttaaccaat caaactcacc
    18661 gtaagcaatg accttgttgg aaaacagcat agaaccatat cgcagccagt aaaggagtgc
    18721 ttttagcacc ggataaacat gcaccaagcc gtaaccgata taacggtcgc tctcacgagt
    18781 caaattctca ttaacggcat actcttggaa gtaaggcacc aatgaaagta gcagagccgc
    18841 tacagcagcg agagcaccaa gccaagagac gtgtcccatt tgacgataga acagatacac
    18901 tgaaattacc gctaaaattg gccatgaata gtggagctgc atcgccaatc caatcgacaa
    18961 cacgtgaaca aaggtataac caaaggattt accaagacgc attttagatg ccgaccaaag
    19021 gtgcatggca gcaaatagac acaaatacga tggattgtag aggaggctgt cgtataaaaa
    19081 ccaagggttg agccagtaaa gcgcaagaaa cagcaaacgc atcagagcgt tatctttctc
    19141 tggcagcata gttttaatga cattatcgag cagcaccagc gagacgatgc gcagcagcac
    19201 taacagcacc attggcgacc aaggtgaatc ccacacgagc agtggcacac cgataagcca
    19261 agtggataaa gaaccaggga cattgcccac cgcacttgcg gcattaccat agcttaacca
    19321 ggtatcctga taggcaccca agtagccttt gtagagcatt tgggtttgat cgccagtcag
    19381 gatttggttt tgagcataga gaaaagtaaa cactagcccg atagcaaagc ccaaagcgta
    19441 cagccagcga aaatgtcgtt ctgcgatgga atgttggttc attataagac tctttagagc
    19501 ggttagtgag gtgtggactc tgaggagccg gagtaggtcc acactttgtg aataagataa
    19561 gtgatgatag gcaatatcac gacgaccatc agtatgcgaa tgtagctatt ccagtcagag
    19621 aacagttcac ttattgcttg tgaaatcatt agagcgccga actgcaccat aaaaaagcgc
    19681 agcgcattgt gtaggttaac cttgtgcctg aagaccagca ccgtttgcgc aaaataagaa
    19741 aagacaaacg cgattgagaa gccaacaata ttggcgtaca gcacactgtc tttgactagg
    19801 tgaataaagc taaaggcgac agcaatgtga atagcggtcg ccattccgcc cgtgagggcg
    19861 aaacggacaa ggcgatactg aagcagtcgg tcaagcagcg ctctcatggt tactggctcg
    19921 gactatcgtc ttgtgactta acgattgaag gagagcgaat gctatcttct tcaatgatat
    19981 aggttggtct gcgtttggat tccatataca ggcggccgat atactctccc ataacaccga
    20041 tgccaattaa ctgcacacca ccaaggaata gcatgatggt gattgtcgaa gcataaccag
    20101 gagcatcaat accgtagatg agggttttta caacggtgaa gctgccataa ataaaagcaa
    20161 gagccgagat aaacgagcca atatagagcc aaatacgcag tggcgctgta ctaaaactgg
    20221 taatgccatc aagagcaaag ttccacagct tccagccatt aaaactggtt tcacccgctt
    20281 cacgcgcttc acgcttgtat tccaccacgg cagtcttgaa accaacccaa gagaagatgc
    20341 ctttcataaa acgttggttt tctggcagca gttgaatggc attcaccacg cggcggttga
    20401 tgagacgaaa atctccgacg ttttctggaa tatccacttg cgccacggca ttgtgaaatt
    20461 tatagaacat ttctgcggta aattttttcg cccacgagtc ggtgctacga tcggcgcgtt
    20521 ttgctacgac gacatcgtag ccttcttgcc acttttcaag gaaatcgtga ataagctccg
    20581 gcggatcttg tagatcggca tcgatcggga ttaacacttc accgcgagca aggtcaatac
    20641 cagcggttaa agctgcttct ttaccgaagt ttctcgatag gttaacaaca cgaacatgct
    20701 catcttgctg ctgaagctgc ttaatcaccg atagcgtatt gtctttgctg ccatcattga
    20761 taagaatcac ctcatagtca tactcggttt tctgtaaaac cgtggtgata cgttccataa
    20821 acaagcccac tacttgctct tcgttgtagc atgggcagat gatggagata gtcgggttat
    20881 gttctgtcat tcgggttctc taatctggtc gatgccgttt aagcagcgcg ttaaattttg
    20941 ttttttcttt tgttcgaaca tttgcatggc ttcagggcct tgctgtttct ctttatggta
    21001 gaggtgaaat agtgcacagc gccctagaac agtttgaggc ttgagccccc acattcccaa
    21061 gcgccatact aggtcggttt cttccatacc gtagccttcg taatctgcgt caaagccatt
    21121 cacttcaagt agtgcatgac gcggaaccgc tagattggca ccaatagcgc ctcgtggctt
    21181 tcgattccaa tatctaagaa taggctcagg aaaccggatg gccatttcag gtcgttttaa
    21241 gccttttttt agcgcttggc ttaataacca aaagacagat tcggtttgct ttagagcgac
    21301 ttcatgttca cggattaact ggcttgcccc ttggtataaa tctactcgac gaccaaataa
    21361 catagtgtcg ctgcgcaacc tttgtcgata gtcctctata aagtactgcg aagggataca
    21421 atcgttgtcc gtcatgataa taaaatcaca atgtgagctg gcgatagctt tgttcaatgc
    21481 tagcgctcgt cgatagcctt tgtcttgttg ccaaaggtgg cgaatattta aaccaagagc
    21541 acgatagaca tcgacaagag ctttcacctc agggcctgaa ccatcatcag taacacaaag
    21601 ggaaaagttg cgatcggttt ggcgtaggta accttcgaac accaatcgca tatctcgcac
    21661 attgttgtag gcggccatga tgacttcaat ggtcgcgctg ttgtccgtgt tgtcgtaatg
    21721 cttagcagac ataaccgctt aataatcctg attcttgaaa attggctgct ctggctttgg
    21781 tatagccgct agagcagacg gttctataat ttagcgataa ccatatcggg ttcgagctgt
    21841 tttaggcaat tcatatgccc caaaggacac tcacgtttaa agcacggccg acactctata
    21901 tcagtattaa taatctgtac acgatcacca agtggcggcg tgtagtctgg tgagcttgag
    21961 ccataaattg cgatgatatt gcatcccact gctgccgaca cgtgcatcaa ccccgaatcg
    22021 ttactgatca cggtgtcgca agctgcgagt aagtccaccg cttcaatcag cgaggtactg
    22081 cctgccacgt tatagcaatg ttgctgtgct tctggcgtca gcgcattgcg aattttttcc
    22141 gtgacttcgc gatcttttgc cgagccgaac agccaaactt gctgaccgct atcgattacg
    22201 tgttgtgcga ccttggcata gtgcgcatct ggccagcgtt tcgcaggacc aaactcagcg
    22261 ccaggacaca tgccaatcgc cactctgtca ttggttagcg agaacttggc tagcgtttgc
    22321 ttttgaacgc gttcatccac tgatagttta ggcctcggac agctctccaa gcgtacttca
    22381 tccagcatcg cttcttttgg actcgccaaa gcgacaaatc gttccacata atattggaaa
    22441 attcgcttgt tcggccgcaa atcggtgagc aggccataac gagtttcgcc tttccagcca
    22501 atacggttag ggatgccagc aaatagcggt atcaacgctg attttgcaga attcggtagc
    22561 acgtaggcat gagtgtagcc ctgttgcttg agctgtcggc caatgcgcca gcgtcctttt
    22621 aaatcgaaag caccatgccc gataggcatt tcaatagagc gattgacttg tggcattcgc
    22681 tcgagaatcg gcttacacca agcgggtgct agcacatcaa tggtcgcatc tggatagcga
    22741 ttttttagct caatatagag gctttgcgac atcaccatat cgccgaccca tgaggggcct
    22801 atgactagga tcttcatgat ttcacttttc taaataggta atttccgcgc actttgcgcc
    22861 atagcccaaa cacatcagtt ttcgggaaaa tagcgatacg gcgaacttga taagggtctt
    22921 gatgaaacgc taaaggacca gagttggtcg cgaccgcgta ttggtagccc gcttctttag
    22981 cgatctgctt agaagcttgg ttgtgctcac caaaagggta ggcaaacgac gtgagtgatt
    23041 tacctaatgt cgcttcaagc gcttttttgt tctcgatgat ttcaaaacgc tgctgttcat
    23101 cgctcagggt attgagctta gggtgggtga gagtgtgacc accaatctcg atctgcccag
    23161 attcagccaa ttgtttgact tgttcagcgt tcatgagcgg cacggatttc tctgggtttg
    23221 atggattttc cacatcccag cgattaaagg tctcaccagt gaccacatac actatggcct
    23281 taaagtcata tttttgcaga acaggaagca tcagttctaa gttgtccacg tagccatcat
    23341 cgaccgtcaa catgatataa cgcttgttgg catctaagcg tcggatgaga cgaccatctt
    23401 gcaagtcttc aaacgttaag gtctcaaagc ccattttttt gagcagcgcc atatgcttat
    23461 cgaacatatc aatatgcaga taggtaccat ggataccttt gccactgtca tcctggatga
    23521 agcgatggta catgatgaca ggcatttcac gcttgagtgt ggtgacgtac acgtcttggt
    23581 aaatacgttc aacatcatcg acaatattgg tcaggctata attggcgcgt atggtatcgc
    23641 tggtggtttg cgagcaatgc gaactattta gccctttttc gaccagagcg gcaatttggg
    23701 taaagtcgat atcgagatcc accggaccaa tatcaccaaa gttcgtcgcc atggcctcat
    23761 cgacattgtt ttcatcgaca atgccaatgc aagtcgcttc accaatagca agcgtcggcc
    23821 tgccgcaaag caatgcttcc atagcgactc ggccagcgcc gatcactaaa tctgcttcac
    23881 caagcatagc tggcacatca tcggtatagc ccacaaagtt gacgcttgat gagaactttt
    23941 caaatcgtga ctcaaactta gaacccgtga cgactcgaat gtcgtatttt tccgaatcta
    24001 aacactcatc gagtagacga taacagagct cacctttcgg gccgctcaaa cggccaacaa
    24061 tagtaaccac cggtttggca ttttgcgggg catctagcca ctggaagctc tcggtctcaa
    24121 tgccgtttcg gctcacttcc atgtgttcca tcggcactgc taagtcgtta tggagttggt
    24181 cacgaatcgc ctcacaaacc ggtagagcct tatcgcccat ggcatgaaac ttcttgcgcg
    24241 aggcatgcac tggctgacgg ccatgtacgg tggtcaccat tggcgtgtta gtgattttgc
    24301 acgcaacgtg acagctccag ctcgatgcgc gcgaatgggc atgaactagc tgaatgttgt
    24361 gttttttaat gaggtagacg agataaccca catgccaaaa acggcgtggt acactgcgct
    24421 tgttaaaacg cagtgagaaa aagtcccctt tatggggctt agtcagagtg tcagagacat
    24481 aaaacacatt atggctccga gcagtcagtt cattacctac ggtagtagcg taaacctcag
    24541 ccccagttac ttcgagctgg gacagagcca taagaatgtt catttaaaat atatctctct
    24601 tagtggctta atcacctttt tacgtcatcc tcactttccc ctcgtcatcc tcacgaaagt
    24661 gaggatctcc taaagcgagt gacttcctca acagtaacgt aagactcaaa gcgcatttaa
    24721 cttcacagcg cgcttcatga gatccccttt ttcaaaggga tgacgagtgt gctacttcaa
    24781 atgcaataca cccaagaatc gagaaagacc gtcatcctca cttttacctc gtcatcctca
    24841 cgaaagtgag gatctcctaa agcgagtgac ttcctcaaca gcaacgtaag actcatagcg
    24901 gatttagctt cacaacgcgc ttcatgagat cccctttttc aaggggatga cgttatacga
    24961 ttggagtcat gttatgcaac caagatgacg ttagttaatt ggataacgta atttaagagg
    25021 atgacgcaat actatttatt cacaatcgcc aaatactcag ccacaccctc agcgaccgtc
    25081 ttaaactcta catcacaacc cgcagcacgc aggttagtca aatccgcttg agtaaactct
    25141 tggtatgcac cttttaggtg atccgggaac ggaatattct caatttcacc tttaccgtga
    25201 tgcttaatcg cagcctgtgc aatcacctca aatgtctctg cattaccggt accgcagtta
    25261 tagataccag acacaccatt ttccatgaac caaaggttta ctttcgccac atcgccaacg
    25321 taaacaaagt cacgcttaaa atgcgcactg ccttcaaata gttttggatt ctcacccgca
    25381 ttcatctgat tatttagatg aaatgccacc gatgccatgc tgcctttgtg ctgctcacga
    25441 gggccgtata cattgaaata acggaaacca gtgacttgag ataatgtctc accatgagct
    25501 tccgcatcag cccacaggcg acgtacatag ttatcaaact gctgctttga gtaaccgtaa
    25561 acattaagcg cgccttcata ttggcgctct tctttaaaca cggtcgtttc accataagtt
    25621 gcagcagacg acgcatacaa aaatggaatt tcacgctcta agcagtaatg cagtagctct
    25681 tttgaatact catagttatt aagcattaca tacttgccat cccactctgt cgttgcagag
    25741 caagcacctt catggaatac cgcttcaatc gggccgaagt catcgcctgc cataacttga
    25801 gtaaggaagt catcacgatc catgtaatct gtgatgtcaa ggtcaactaa gttcttgaac
    25861 ttgcgcccat tttttaggtt gtcgacaacc aaaatatcat tcaagccagc tgcattaagt
    25921 gccttgataa tattgctgcc aatcatgcca gcaccaccgg ttacaatgat cataaaacgt
    25981 tccaatttaa gtgggataat gacttgaagt atataagatt taccaagggg ttcaaaggag
    26041 ttccttggta acaagctccg agaactctgg ttgacaaagt gtgactcatc gctcaaaaaa
    26101 tattatttgt cagcaaactg taaaaataaa accgtttaca gtgctttata caatggacta
    26161 acattgaaag tcagtgtgtt caattagatg cactgaatta tcgataattg agtaaaagga
    26221 aataaccatg aaaaaaatcg cattaatcat ggcgattgca gcaggtatgg ctagcccagc
    26281 atttgcagaa gctgaaggcg gcgcagcagg cgctggcgca ggtggtgcag cagcaggttc
    26341 agctttgact ggcggtattg ttattggtac tgcagcggca gtagcagtgg ttgcagttgc
    26401 ttcagcagat gacaacaacg cgacaacaac aacagtaact aacactcagt aactgttgtt
    26461 gatgcacgct ctctttgcat attgcatgta gagagggcgt tattttccct caacagtttt
    26521 ttctctactc tgtcgagttg agcaattatc acatcttatg tagcgccttt agcttgcgct
    26581 cattctactg cgggatgatg tattgaagtt taaatccacg cttattatgt gctcgttatt
    26641 gacgttgaca gcttgctccc agcgtttcca agacgtaaac gcaaccttat ctgaggcctt
    26701 cttaggtgcc gatgacgtag ttatgactgc tgagcaaatt aagtcactcc catacgccag
    26761 cgcctacatt cgaattaacg atggcgccca aatatttgtc gttcttgcct ttgctgagtc
    26821 aaacacggcc acgggtgtga cacagtataa gtggatgtct tcagaccgcg ctttgtttgt
    26881 ctacgaacag ggcaggctcg tgaaaactat cggcctctat ggcgataatc tgcaaggcgt
    26941 tacccgaaca gagcaaactg ctaactcatg gctagtaaac tatgattgga tgcccgacta
    27001 ccgctacgga tatcaaggta ttgccaatcg atgggcagat ggcagtgaaa ccatcaatac
    27061 cgctgtcgcc agctaccaaa caaaaaaata cagcgaaaga gtgcagtttg atgcgcttag
    27121 ccaaccgcta accaatgaat attggcaaga cagtgaaacg ggcaacaccg tgcgctcgat
    27181 agagcatatt gggccacaaa tgaccaaagt cgaattcacc gtattaaaac aaccctcgat
    27241 gtaatcacct gatggcagcg cctcattagg ttttaggcgt tgatatcgat taaggaaacc
    27301 acatgttcta tcacggatgg cgaaataaag aatgtctaaa aagacgttgt ctgtcactac
    27361 tcatggcttg tcctcttttt attgtctcag cgattgctgt tgtggtttcc cctgcgagca
    27421 gtgccgagct atcagtcatg ctgccacagc agtcggttag attggagtat cctcaaccag
    27481 cgcgattgga tagggtttta aaagacgcca ataaccaagc acagcttgcg agcgtgcagc
    27541 tggattatgt gcaagctcaa ctgttttcct cagacaaaca agccaccatt gacagtaaaa
    27601 aagcccaagt ggccgcgcag cttaaagcgc ttcaagcaca agacccaagc gtgggtgcag
    27661 atagtgtctt agcgcagctc gacagtgttc aatttcacta ccgcgagttc acctctcttg
    27721 attatgacct ggtgcaatca ctccgagacg gcaacccaca attggtcggt aactatcaac
    27781 tcaacatcgg cgctcgtcat aacaaagtaa gctttttggg tgcagtaaag cagccggagc
    27841 gtgctgcgca tcaggcgcag tggtttctcg ccgattactt caatgctctc ggcgatattc
    27901 gtttagacag cgctagtcgc agtactgcat tagtgattca gccagatggc aaagtcatgg
    27961 agatggccta tggcatatgg aacttccaac ctcattttct ggcgcctgga gcaatagtct
    28021 acgtgccttt taaatcgctt ccatcagagt tttcgaccct aaatcaagag attactgatc
    28081 tgctgcgcca taaggtgaat cacaatgaat aataagcgat taacgccttc aatattatcc
    28141 gcggcaatag ccaccgtact aagtacagca tcccatggtg atgcgtttaa acctgcgaca
    28201 ttaacgccat cccaatcgga ttttggcggc gtgggattaa tgcaaatgcc aactgggcgc
    28261 atggcggctg aaggggaatt tagtattaat ggtgactgga ccgagcatta ccataaatac
    28321 aatgttagct tgcagttgat gccttggttt gaaaccacca ttcgatacac tttggtacag
    28381 gacatactct acagcaatga cccgagtttt agtggcgata ctaaatacac agataaaggg
    28441 atcgatttta agattcgttt gttagaagag ggcgattacc taccagaaac atcggtgggt
    28501 tttagagatt ttggcggtac cgggctgttt gatggtgagt ttatcgctgc gacaaagcgc
    28561 tttggcaatt ttgatttcac gttagggatg ggctggggct accttggcac tcgcgacaat
    28621 atcgccaatc cgttttgtaa agtcagtgat ggctattgca ctcgaccttc agatactaag
    28681 ggctcgggtg gcatggtcga ctatgaacgc tggtttaaag gaccagcggc actgttcggc
    28741 ggcatcgaat accaaacacc ttggcagcca ctgcgcttta aacttgaata cgattcgaat
    28801 gactactccc aagacttccc agtggtgcgt gctggcgtca atatgacacc tgccactccg
    28861 tggaacgtag gagcgcttta tcgcgttgga gactggggtg acattcgcgc cagctatcag
    28921 cgtggcaatg cagtagcatt gggtgtgacg ctgcgcacca actttaacga caccaaagcg
    28981 tattggttgg atgagcccac cccagaacct cgcccagcgc aagcggccaa cagtgttgat
    29041 gaggttgatt gggacaaatt ggctggagag ctaagcgcga tcgccggcta tgatgatgtt
    29101 gctattcagc gcagcggcga taccgtcacc attgtcggca agcagaaaaa atatcgcaac
    29161 cgagatgaag cgcgtgagcg tgcggctcgc attttagcca accatttgcc ggcagaaatc
    29221 accacttaca acatcattga aaccaacctc aatttaccgc aaaccgaaac tcaaattgat
    29281 gcgaatgcat ttaaacaaat cgcacagcag cagccgttag accgtgagtt gaccgatgcc
    29341 atattagaga aagaggtgga aagtaacact acggcagaaa ccgaatttga cggtttcgat
    29401 cgcttccaat actcgtttag gccaacgcta gcgcagtcga taggctctgc ggagaacttt
    29461 tatctgtatg agttgggtgt agacggctcg gctgatgttt gggcaacgaa aaatctcaac
    29521 ctatccggta cgttgcattt gaacgttgtc gataactacg acaagttcaa ttacattgtc
    29581 ccgccggatg gcaccaatgt acctagggtt cgaaccctgt ttagagccta tgtatcagac
    29641 aacgctttgt gggtaaaaaa ccttcaggcg acttactttc aagaatttgg taatggattt
    29701 tatggccaag cctatggcgg ttacttagaa accatgtttg ctggtgctgg tggtgagcta
    29761 ctctatcgtc cgctgaataa aaactgggcg atcagcgcag acatcaactt agtatcgcag
    29821 cgcgacccaa gaagtgcttt tggcgtgttc gaccaagaag accaaaacat ccctgagttt
    29881 ggcagaccat ttaaggccgc tgtcaatcaa accaccggct ttgtcaccgg ctactacatg
    29941 ccgcaatggt ctttcctaga tagcacgcta tttaaggttg ggtttggtca gttccttgct
    30001 ggcgatgtgg gaacccgttt agacttctca aaacagttta aaagcggtgt gattgccggt
    30061 gcctacgcaa gctttactaa cttaagctca gaagagtttg gtgaaggcag ctttaccaaa
    30121 ggtttctatg tttcgattcc attcgacatc atgacagtga aaccgagtgc gaatcgtgcg
    30181 ttcttcaact ggcagccact gactcgagac ggcggacaga tgctaggacg taaatacgag
    30241 ctgttcagtg taacagacgc tagatcacct tggacgtcaa ggcccagcaa agtcgagtaa
    30301 ctcgttcttt aatattctca gacatggatt aacttatgac agatattagc gaatgtttaa
    30361 tcggtgtctg aggaaggttg tcagtttcca gatgtagcta atggacagca catacatgag
    30421 gaacgataag aggaatagag cgagcatgat agactctcgg atttgcagca tctctcctgc
    30481 tactccaaca agagcatgtg cgagtgatat gctgccgatg atgaaaaggc tttggtagcg
    30541 acccaatttt aggcgcgtac agatatgatg taagtgcaac cgatcggcgg aaaatggaga
    30601 ccgtcgattt ttcattcttc gcagcatgac cattgccata tccatcagcg gcacagcgat
    30661 aagccaaagt gcagtaactg gacgcatcat aggctctgct gaagggactc ctgacgattt
    30721 ggttgctgct atcatcagcc aaatcacagt aaacccaatg aggaaactgc cagaatctcc
    30781 cataaaaacg cgcagtgagc ggttcggtat gatatctaga ttacaaacag cataaggcac
    30841 catagctaag atgaaaagta tgcaaaagga tgcgaggtta acctcgccac atgcatagaa
    30901 aagagttgcg agcccaagaa gggtaacgct ggctagaaca ctcaacaacc catctgcacc
    30961 gtctaccata ttgaatgcag taatacaccc aattagcgct actgctgtaa aggccacact
    31021 atattcgtga atgtcgagtt tgcctgaacc cgtaagatcg ccaagatttt caatgctgtg
    31081 tccgccaaca tttgctatcc aaattgctaa tataatcatc aagcaaagac gaatacccgc
    31141 cgaaatatca tacttgtcat caaacatacc gacgatgacc aagatggctc ctccgataag
    31201 gtagtccaag ttaatcggaa caagcgtggg ctgcactaga caaagaaaaa caacggaaac
    31261 aaatagcgaa gcaccaccaa caagcggaat atcaccagaa tgcctttttc tgttacaagg
    31321 gctatccaca aagccatatc gtaaagctgc cttgcgcata gataataggc tcaaggtcga
    31381 taccgtgagc acaccagccg ttgttgtaag cactacttgt tccttgacgt tgtgttctat
    31441 tatattgagt gactaacgtg acatctttgt gtcactttat cccataaaaa acgttatctg
    31501 atgtaattgt tgtcacgaag gtaatctaca atctgtatcg cacattgttc gatacttttt
    31561 tcgccacact taacgtgtat ctctggagcg ttaggttcct cataagccga tgagatacca
    31621 gtgaagtttt tgatttcgcc ggatcgagct tttttatata agcctttggg atctcgagat
    31681 tcgcaaacat caagaggggt atcgataaaa atctcaataa attgagaagc gtcaacaaga
    31741 tcccttgcta tctttctgtc ggatgtaaaa ggagaaataa aggcagttga aactatgata
    31801 cctgcgtcaa caaagagttt tgctacttca ctcacacggc ggatattttc tactcggtca
    31861 ttgtcactaa agcctaggtc accattcaaa ccatggcgaa cattatcacc atctagaagg
    31921 tacgttttga tacctagatc aaataacatc ttgtcgacag cgttagcgat agttgatttt
    31981 cctgagccac tgagccctgt aaaccacaaa atggcgggct tttgaccgag ttgtgccacg
    32041 cgctcttcat gacttacaga agctaagtgc caaacgacat cgcttgactt ttcattctgt
    32101 gtatttttct cgacataagg tgaagtcata aatcctctaa ataaaatgta gttacaagcg
    32161 atccgcttgc agctgtatac tcaaagcttt tagcgataaa ctcccgccac tcataatcca
    32221 taaaccatca aaatacccat aatggcagta actccgtata ctaggctgac agggatgccc
    32281 actttaataa aatcgatgag tcgatactta ccagcgttga aaaccatcaa gtttgtttga
    32341 tagccatagg ggctaataaa gcttgcgctg gcaccaaaag caacggccat gataaacgcc
    32401 atactatttg cgcccatagc ttccgctaag cctacagcca ttggaaatat gagtgcggca
    32461 gcagcgttgt tggtgaccag ttcggttaac caccatgtga gcaaatagac aatgattaac
    32521 gcggtaagag ccgtcattcc agacagatag ttttcgacta ccccttccag tacatactgt
    32581 acgccgacat ttgtcatcgc ttgagataat accaaggcag aagcaatgat taaccaaata
    32641 tcgacgggaa accttcggag caattcatta acggagaggc agtggcttag aagcaaaata
    32701 ccaagcaaga tgcacaatcc cttaaacaag ggaatgaatc caaatgctgc aagcgctata
    32761 gtagcaaaga aacctaaaca aactaaaact tctttgccac ctgtcagcat ggagtcagtt
    32821 tcaacaccac tcaggacaat aaagttcttc tggatatttt gtctatgggc aaagtcagaa
    32881 cctacagcca gcacaaaagc gtcgcctgct tctattttaa cctcaccgag ctttccagac
    32941 accctttgac cgtctcggcg aatagcgact accgcagcgt caaatttagc tcgaaatccc
    33001 gctttcttta gagtctgccc aacgatgtta ctttctggtc ggacaacgac ttcggttaaa
    33061 ttgtctagag gaagcccatt gttgtgtgcg aaggtttcaa gtccgtcaaa ctgacttaat
    33121 tgcataactt tttgaatatc accactaaaa ataaggcgat catttacctg tagtacttcc
    33181 tttggtgaca ctggagtgat taactgattt gcacgaacaa tttcgactaa aaatagtgat
    33241 tctaaatgtc tcaaaccatt ttgttcaata cttttaccaa taaggttcga ttgtggtaac
    33301 accttagcgt cgataaagta actgtttgcc tccttagact cgtgttcatt tatcggtagc
    33361 caatggctgc aagcaagcaa ggtcacacca catgaagtaa ccaacatgag gccaacttta
    33421 gtgaaatcga aaaactgaag tgaaggtaac tgaaggtcta aaactaaact gttgacgata
    33481 agattggttg aggtaccaac cagtgttaac gttccgccaa gaatggcggc ataagacaaa
    33541 ggaagaagca atctgcttgc tggatgataa gggttatttc taatcggagc caacatggta
    33601 gacacgaccg ctgtattgtt caaaatagcg gaggcaccga ccgtaatacc aaaaagacgc
    33661 aaccaggttt gtaagtagct ttgatgcaac actcgaatag caattaacct aagtagccga
    33721 gttttctcaa gtgaaagtga gcaaagcatc agtaaaacaa gcgtcattaa gccctggtta
    33781 gacatactgc taagtacatc ttgtgtagac accgcgtttg atgcaaaaag caccataaac
    33841 gcaactccaa aaaccatcgc aggtcgattc tgaaatcgaa tcaaccccgc aatagttaaa
    33901 acaaaaacaa taagaactaa catgtttttt ccaaaaaaca ggagcgagac taggagtgga
    33961 aaaaaggggg agaagtatgc tctaaaaacg tctcgaccct cgatacccga acctcgcccc
    34021 atactcagtt aactgagtgt tttcgctccc caatgcggga agtgcttagt caccaatttg
    34081 ttcagttcaa gctcgaactc agagtattgc tcaggtgcct tagcagcgat aaccccctcg
    34141 acagattgac gaatcatacc agcgccgaca gtgatattgg ttaagcggtc aataatgaca
    34201 aatgcacccg tcgcacggtt atcgttgtag gcatcgaaag caacctgctc agtaaatgcg
    34261 acttggcaat gaccaatttc attaagtgca agttggcttg tctctgtttg cgccatggta
    34321 tttacatcca ctttgtagtg aatgttttct acttcaccga ataccgattt agtacccacc
    34381 ttgatctcgt attggcgatc aacatgcaat ggctcttctg ccatccaaac aatatctgca
    34441 tccaccaatc ggctcgattt tggttgctca tgcgggcgca ctaacatatc gccacgactg
    34501 acgtcgatct catcttcaag cgtaatggtg actgcttggt tcacgtgcgc tttttccagg
    34561 tcaccatcaa acgtcacaat cgattttact ttgctctgtt taccagaagg aagagccatc
    34621 acggaatcac caatacggac gtcaccagcc gcgatcgtgc cagcaaaacc gcgaaaatcc
    34681 agattagggc gattaacata ttgcacaggg aaacggaacg cctcgaagcc atcacgatta
    34741 atgttgacag agttcagaag tttcatcagt ggtgaaccag ggtaccatgg catattctcg
    34801 ctttcgttaa cgacgttgtc gccttttaga gcggaaatcg gcacaaagcg aatatctgta
    34861 aactccagat cggtagcaaa gtcgcgataa tcatctttga ttttcttgta gacatcttga
    34921 tcgtaatcga cgatgtccat tttgttcacg gcaacaacaa tgtgtttgat acccagcagt
    34981 gagcaaatat agctgtgacg acgagtctgc acctgaacac cgtgacgcgc atcaatcaaa
    35041 atgatggcaa ggtcacaagt tgacgcgcca gtcgccatgt tgcgtgtata ttgttcatgg
    35101 cctggagtat cggcaataat gaacttgcgt tgctcagtag agaagtagcg ataagccacg
    35161 tcgatggtga taccttgctc acgctcagat tgcagaccat ccaccaatag tgccaggtcg
    35221 aattcttcgt cagtggtatt aaagcgcttc gagtctttct caatcgctga catctgatct
    35281 tcaaaaatca tttttgaatc ataaagtaaa cgaccaatca gagtcgattt accatcatcc
    35341 acgctaccac atgttaaaaa gcgcagtagg tctttgtttt catgtactcg aagatactct
    35401 tggatatctt cagcaataag gtttgatgtg tgtgacattt ttaattcctt ggaatttcag
    35461 tatgtaggcg ctgcgcttat tggtcgcttt gctgatggga cgcttcgcta taggaagagc
    35521 ctatactgaa actcagttta taatccttga gttcgcttaa ttaaagcacc gagcatccga
    35581 ccaattgtgt cgcattcatg ctttattttt gttgctgact cttgctctat gtagccaata
    35641 ttactggcaa tgataacttg cgtttttagc tcaccgagcg agccttttgt tatcgcaaga
    35701 aaatgggctt tttctttggt cgagattcgt tcacagcctt cagcgatatt gctaggaaca
    35761 gagacagaac tacggcaaat ttgatcttta aacccaaagt ctcggttatg tttcatcaaa
    35821 gcgtatactt cagttgttaa agcaacacta cgacgccaaa catcaagttt ttcatagttc
    35881 atctgtgtac cttttttagg gtcgctgcgc ttatgggtcg ctgcgcttat gggtcgctgc
    35941 gcttatgggt cgctgcgcta tgaaatacta tattcgcatc tcgcatctcg catctcgcat
    36001 ctcgcatctc gcccttagcc cccagcttcc cgcctctcgc ccctctactt cccgctacgc
    36061 tagaagtagc cttccatctt cttcttctcc atcgatccag ccgaatcatg gtcaatcatg
    36121 cgaccttggc gttccgatgt tgtgcatagc agcatttctt ggataatttc cggcaacgtt
    36181 gcagcttcag attcgacagc accggttagt gggtagcagc ctagagtgcg gaagcgaacc
    36241 atcttcattt ctggtacttc gccttcttct agtggcatgc gatcatcatc gaccataatc
    36301 agggtgccat cgcgctccac aacagggcgt ggtgcagaaa ggtatagagg gacaatttca
    36361 atgttttcta ggtagatgta ttgccaaata tccagctcgg tccagtttga cagagggaac
    36421 acacgaatgc tttcgccttt ctctactttt gagttgtaga tgttccaaag ttctgggcgt
    36481 tggtttttag gatcccagcg gtggttcttg tcacggaacg agtaaacacg ctctttggct
    36541 cgagatttct cttcatcacg acgggcacca ccaaaggccg cgtcaaagcc atatttgtct
    36601 agcgcttgtt ttagaccttg agtcttcata atgtcggtat gtttagagct accgtgcgta
    36661 aacgggccaa cacccatggc taagccttca gggtttttat gcactatcaa gtcaaagtca
    36721 tattcgctcg ccaagcgatc gcgaaactcg atcatctctt tgaacttcca gtcagtatca
    36781 acgtgcataa gcgggaatgg gattttacct gggtaaaatg ctttacgcgc gaggtgaagc
    36841 agtaccgaag aatctttacc aatagagtaa agcatgactg ggttgtcaaa ttcagcggcg
    36901 acttcgcgca taatctgaat cgattcggcc tctaaagcct taaggtgggt aagtctattg
    36961 ttatccatag tttgcgtctt tgctaaaggt cgtaacctgt ttgcattcct tgttcattct
    37021 tagtcagtga ctatcataaa atttactcac gattgcgtcg agagcatctt gattgtaaag
    37081 gtgctataag ctgttataga catctaaagc ttgttcgaga tcctcaaaat actgcaattg
    37141 gccttggtga agtattaccg cgctatcgca aaactgtcga atttctttca tgtcgtggct
    37201 caccataatc acattggcgg tacgcgactt atcgagtagt gcctgtttgg ctttccgttt
    37261 gaatttagga tcgccaaccg aagtagcctc atcgattaaa tacacatcga agtcaattgc
    37321 aatacagcaa ccaaaagcga ggcgagagcg cataccgctg gagtaactgt ttacgggaag
    37381 gtcgtatttt ataccaagtt cggcaaaatc tctgactttt tcttcatact catccaagtt
    37441 tgccactcca ttaactcggc caataaagcg ggtgttttct cggccggtca tttgcgggtg
    37501 aattccagtt gctagtgcga caggccaaga aatagattta ttgcttatga ccttcccttt
    37561 atttgggtac tcgctacctg ccaagattct aaacaaagta gattttccag caccattaga
    37621 gcctagaatg gcaatgtttc tcccttcggg aaaatggaaa cttagatctt ggaatatata
    37681 ctgatttcct aattcggagg gataatattt tgttaaggac tcaagtctta tcacttttac
    37741 ctctagcgct taaagttgtt tgacggggac ttatacttga tatcctgtca cgcattagtt
    37801 tttttaattt ggctgagagg cttggtttta agcattttat aacttggtta gcggctttga
    37861 tttgtttttg tgaaaaccta ccattagcaa ccatgaactg taggaactcg attgttttga
    37921 tttgcaagtg tgacgagcac cgtgttgaca cttcgccaaa gctatggatg catgcaactt
    37981 cccaagagct tgattctatg tgctttgcct cggtggtgta ggaaatatta tgtctgtgtc
    38041 ttaggtattc agtatcctcg gcacttccta ctaaaatcag atcgacctgt tcttttgtta
    38101 gagtgaacgt tgaaccattg ttcatggaaa gcaacgtttg aatgtcattt atatcgattg
    38161 gttctagagt ttttccttct tttttctgat gcaaatgtga gataaagtca aatatctctt
    38221 gcgacataga attattaagg ttgctaatgc ttttatttct ttcattaata taaacaggag
    38281 aggtgatgac cttatctaga aaagtttgag atatgctaga gcttttctta tttgaagtga
    38341 gctcctgata gtcaagtact ttcactgaat cgaggccgaa aattttttcg aatttattta
    38401 tcgtaccctt aaataaatta ttaataggaa agttcttgtt aactatattg tcaaagctat
    38461 ctattttaat tctttcttga agcgagcttc tatagtaatc gatggggttt ctaacaacat
    38521 atacaaactt gatttcataa ttgtcattga agagatcaag cagttccgtt ttgaataatt
    38581 ctatcattcg aggagacatc gtagaaatgc tctctcctga gattattaga ttttcccatt
    38641 cggagtcgaa acaataagat agaatgacat ccttacagtg ctttcttctg tctttgatct
    38701 ccaattgtga gatgcttctt atgttttctt ttgagtcctg cgttggaatg catgcgtcat
    38761 agattgggat ggagtgatta gctctatctt tttcaaagtc ggcataaatt atacgttggc
    38821 ttttcagttg atccctattt tgatagagac tattttgaat agaggttgtt ccggtcttat
    38881 gagcgccaat gtgaataatt acatttcttt ttttattgtt tggttgtaga gcattaacta
    38941 tatttggatt cttaactcct cttagaactt ttgaaactgc ttctggtttc ttttctaaag
    39001 ccgaagttat attctttgct agaaattgag cattattaaa gtgtatagat tttgactttt
    39061 ctacctctga tttaatcgag catgtcgaaa tgaattcctc gtagtggcga caatactcga
    39121 agtattcttc attaggaaga gcaagagact ttaagttttc tctattctca tatccatatc
    39181 catttctatt tagttttatc gggaagtcaa gttcagggtt acctctgtat atcgaagata
    39241 gatattctac ttcagagcgg ttcattctat gtagaatgaa tgcttctttg aggtggttta
    39301 cttcattaca tagatgttgg ggtagcgact tttgcgagcg gaagggactt ccgtcggcga
    39361 ggagggtgag agatccttct ttcatttcag gcacatgtag tcggatcttc ttaactttgt
    39421 caggaacttt tattaaactc ttgccaagag agttcatttt gccaatcagc gtttgaggaa
    39481 agagtgaaaa aggtgaatct actttgtctt cattcagcca ctcaaatact aaacagtcaa
    39541 aatcagcgct gtttctaata aaatcttgta ttttagtttt aaagttacta ggtatccagt
    39601 attcgtcaat atccaaaaac atgacatagt caaaatcatc actatcgttt agcgctgtca
    39661 tatagcatat gtgctgaatg ttcctagtag atggtgttgg aagtttatcc acccaatccg
    39721 cgaggaagta ttggacattg ctatattttc tgtttattga ggtaagtata tcggtagagt
    39781 tatctgaagt acgatttaca tagatatcaa tagcatcgaa accaaaaaac aaatggtgaa
    39841 agatccactt atctagatag gcgccctcat ccttggcaac cgcaacaagc ttaactttgg
    39901 ttttagattc attaatatac atagatgtct tgatgttgct tatctttaaa tagttgtttt
    39961 gtctgtaaaa atcttcttgc aaccatgtcg ttaggatgct tgaagtgact ttcaatggcc
    40021 tgaagttctc ccttagttaa cagtattcta ctaggaggac acgcctggtc tgacagttgt
    40081 aacgtaagtg cttcttttaa ttttctgtat tcatctgggc aattgagctc cttagactta
    40141 tcctgaagca tgagtaacat ttcatttgga agggaagggt ttacaatttt agttgctgta
    40201 ctattttcta caaataggtc gaacaatgcc aagaattttt cgacaacacc atcttcatag
    40261 ttgatgactt tgatattttt atcacctact ttatttgccc agcgatttaa ttgacttaga
    40321 aagttaactt tagaaaagtt agatattgcc atttggaaaa aagtaccact aaacctgact
    40381 tgcgggtctt taactaattg gttaaataaa gatattagta agtcagtttg tcttctaact
    40441 gtagcaatta cttctatgtt ttcaaattcc ttagaccact ccaaaaatct ggggttatta
    40501 aagtagaaag gtgataactc tgaagatatt agaaagctat ggcaattgtt ttccttcgct
    40561 tctttatcaa gagtttccaa tgcatctttt acattgtagc gagtggaata gccatgaata
    40621 ggtgaaaatg ctaacgcaaa atgatggtga gcattgtcat tcatttgcat ttcttttgag
    40681 taaagaatac ccattttttt aagcgtttca aattgtaaat ctagctggct ttgaatagct
    40741 gacgtcccag tctttgacca gccaatgtgt agatataagg ttttctttaa catgttagtt
    40801 tattcaccaa aaaacgggta gcgaccaaaa ctattaatta gtggccccca ttttataatt
    40861 aattcttcat ttaattcatt ttcgccagta agtgggttat caaagccagc ggcttgccac
    40921 ttgtcggcag ggtttaaaat gtgcaggttc gccaaaccaa aatcacccgg aatttgcgca
    40981 tcggcgaccg cattgtcacc aatgtgtaca aagcttcctt tgccttttag gtgatctttc
    41041 atgtaagacc acatcgttcc gttgtctttt ctaagtgcca tttcggagga gacaaagaga
    41101 cggtagccgt ttgtcacccc agctttacgc agcatcaaga cgatttggtg ttcggtataa
    41161 taggtgtctg agataatata aacttgttta cctaaaccaa ttagggtgtt taggatatca
    41221 actatttcat ccttgctttc tatcatatct aagtcgtaac caaattcgat ctcggcatat
    41281 tggttggcct cgtcttctga ccagtccaac agtttgccaa gttgatgata cgtttcaaat
    41341 agattgacgt ctccctgaaa ttgcttcgct ttacgaactt caaactcagc gttatttctt
    41401 gttttcacaa agtcgagagc tgaatttact atgccttgtt ctactaattt ttgaccaagt
    41461 ttgagttttg cgtagtcagg aacaaagtgg ctacgacgaa ccagggtatc gaaaacgtcg
    41521 aaagagacga tatcgaaagg gcgtatctta tccatgagct gctgtttcga gttgacgtag
    41581 ttcgcgaaaa caaagctgtc gtcgtgggtg aactttccta gctctggcac gaaaaatagc
    41641 tgtttatgcc ctgttttttc tgccaataat ccaatgcatc gttcaagtgc atgtagctca
    41701 gaaccatcgt tcggcagtgg ctctgaggga aaatcatcgt attgatgctt tttgctgagc
    41761 agcggagcaa gcgcagacgg gcgcgcccaa aacataccgc ctacagggta agcaataaaa
    41821 tcgttgtgat tgtctatttg ccaatcatca aaaaaagtct gtttgaatgg cttgttctta
    41881 agccagtgat tgacccagtc aggcatcata aagaacgagg ttgggtagta aaccccacaa
    41941 tctttattgt tagcaaagta gctcagcatt tcggcaacgc gatgagagtc tttaagcaaa
    42001 aattcgccga gataatcagc ccattgtgtt tgttgacgtc ccgagtagag ggatttctta
    42061 gagtgcaaat gggcaaacaa gtcataaccc atcaatcgtt cgccaaactc gaccaaaagt
    42121 ggaccaaaat tacgtccatg gtttggcacc acgacaacct caagctggtt tacattgtca
    42181 caactcgcca acttgtcttc tgcgactttt tttgatgact cgctagtgac cgaaacaaat
    42241 acatcgactt tgacagggaa cgacgttaag caatctaaat agtagtcgag aaaatcatca
    42301 tagaaaacgt gcaggcataa ggctattttt agtgacttga tcgcatctaa atcgatgttc
    42361 gcagttaact tgtccgttgg ttcccaacta ggggaaaaag ctcgcatcgc tcgctgctct
    42421 ttttgatgag ttgcgaggta atgtgctaac ggcggaagac cagagtgata gacgtctggg
    42481 tttgtcttta gataatgaag attatcaaaa ctaggactag ggctcacgcc acagaaccgg
    42541 cttttagcaa ggtagtcgcc aaaggcttca agttcactgc taaagacacg ttgttgagtc
    42601 tcttcgtacc aacgacgatc gaacaaacta tgtttttttg cgtcttgcaa cagttctatt
    42661 tgatccgttg ataaagccgc aacagtgcct ttgagctttt tggtttgctg tttaagttga
    42721 cgttttatta gatgagattc cgttcttacg gctagacgca ttaagagagg attctttctt
    42781 agtagttttt ctgccagtgg taatttgtgc tttaccattg ctcggtaatt catcgtttta
    42841 gtccccaaaa atctaatgcg tccagtgtac cttctcctgc aatgtcatca tcgagagcaa
    42901 atacttccca gctactcctc gggaacatgc cttgtttttt catgtgtgac gttagaattt
    42961 gctctacttc ttgcttttca aatgaaatat cgagggcgga atgttgctcg atactttcaa
    43021 gagcgccttt cattatcgct tcaagcgtat ggaaattatg ctgtgagcga actttacgtc
    43081 catagaagaa ctggtaggtt tgctcacctg tttcatcaaa acgaatatcc tgaaattggc
    43141 ctgttggagc agtcaatata gcctccaaca gcattgatcg atccaatggc gtgtaacctt
    43201 cgccaagctt actgccttcg ttcaagtagc ctttcattat caattgattg ccacaatgtg
    43261 ttcgttggcc cggctttgaa gcaattaaat aatgccctac agaatcaaca tcaaataaca
    43321 gactcagaag tgtttgaata ctgccactgt agccaaggtc aactaaatga acctgtttat
    43381 gttcgaaaaa accaatgcct gataaatagt gacgatacgc atccatagat ggcgcaatga
    43441 tggcttttaa ctgaggaagt ttcttttgaa gtaaatcagc taccttatca aggtcgtggg
    43501 gtaacacgat gcttttggcc tgaagtttct catcgaacag tttgcgaatg ctgacatcac
    43561 tgagcataaa gcgtgttcgc attagctcat agagactgcc tgagaaagaa aagttgagtg
    43621 aaatgccata actttttggc tcaacaagac ctaacttgaa cagaaaagcc cgagatgcca
    43681 gtaagtattg agaatttgcc cttacaccct gcgcacgttg ataagtgcaa taggcttgtt
    43741 cgagccaata tccttcgcgg gcaagaaaaa agtagtgatg tgagggagac tgagcgagtt
    43801 gctgagaaaa gaaagtaagt acaggagaag caaaggttcg tcccacctgt cgcagtgatt
    43861 ctatagccat ttattacatt gtcctagccg taaactgtga ttgggaacgc taccgcccta
    43921 tggtttcaca gtattgacgc atccattttg cgtggttttc tatttttcta atcagcccat
    43981 tgaaatatag gagtgataga ttttctgtat gggaatagag gatacaggat ggtctttggt
    44041 gtcgcaatat ttcctctaat ttcggccatt agtgtttttc gagtggttat tttcactcaa
    44101 cagagattgg ttgcatttat ttggtgaatg gggtgtcggg gagtgagtgg ttgtgtcaat
    44161 gctgaccttg ttgtaaatgg tgggggattc tgtatatcgg tgatgtatgt cacaagattt
    44221 ataattcata ccgatgagta tgcgcgtgca ataactgcta tctgtttcat tgtgtaacaa
    44281 tattaccaat tgtcagaggt ttgtgatttt tacgtcaaaa tggagttggt atgaaaacaa
    44341 ggcgaataac agggcaaata gtgccgatcg tttgtttgtc agcagttggg ttggcagggc
    44401 aggcggttgc ggccacgacg acttacttgg atattgatcg agggtcggaa cactctttaa
    44461 tgatcgatgg tgaggggcag ttatttggga tcggtgaaga gagaaacttc gttcctaatt
    44521 cggggtattg gtcaaatgaa agaaccacgc ctctgtctct cagcgactta gtaccgggtg
    44581 taactaaatg gaaagatatt gccgttacac aggatagctc gtttgctatt tcagaaagtg
    44641 gcgacttgta ttcttggaca gggtactacg aggactactc taccgacagt gagcattgtg
    44701 acctaggtag agggacaggg ctgtccgaag acatggtaaa tacgccgaca ttggttgaca
    44761 gcaaccagac ttgggcaagc gtgtacgcta atggtgactc tgtgtttgcc atcaatgata
    44821 gtggtaaact ctgggtttgg ggtgatggtt atcaaggacg tttagggaca ggatcttcaa
    44881 cagatcaatg cgcccctgtc gcgctattgc cgaacgaaac ggttaaaaag gttgttaatt
    44941 acggaagtgc aaccttgatt cttactgtag atggtcgttt gtttacaaca gggtacaccg
    45001 ctcttcgcga ctcactaaat ccgctcgaga tggcgagtaa tcatgcttgg gttgatattg
    45061 ccgttggtga tgattttgtc atccttattg atgagctggg gcagatctat tctcacggtt
    45121 acagttatta tggtgcactg ggtctcggtg acgatgtgcg tcaaaccagt agcttgacaa
    45181 aaatcgatga cttaactgat tggaagagtg tatctgccta cgatgaacat gtcattgcaa
    45241 ccaaaaacga cggctcggtt tggacgtggg gttataactc atctgggcag ttggggcaaa
    45301 ataatacctc gactttgtat gtgcctaaga aggttgaatc ttctgttgta gccagcaaag
    45361 tcttggctga tcatgtatca acctacgtgg ttgatgagtc gaacattctt tgggccactg
    45421 gttcagacgt taatgggcat ttcgcgttag gtacgacatc ctctagttct gtctttgtca
    45481 ccccgtctta tcgtatgacc tattcaggta aggcgctaag tgcgggctct gcacattact
    45541 acatgttaga cgctggcggt gttctttggg gcgggcgaga tggcgattac taccgtctcg
    45601 gcattaatgc taccacagat aaagtcacgc cgacgcgtcc ttctctgagt caatggactt
    45661 cggtttcttc gggtgtctat gccaccatag caattaatag tgatgggcgt ctgtggggat
    45721 ggggattgaa tagcaaccat ttgctcagcc ctgaggatgt tgattacttc aagacaccac
    45781 aacctgttag tgaagatagc tggcagtcta taagtgttgg gaagtatcac gctgttggca
    45841 tcaaaagtga tggtacgctt tgggcgaaag gctctaaccg ttatggtcaa ctgggcgatg
    45901 gtagctatgg ctccgtttat tccgatagtt ttgtgcaaat cggtgatgac aatacttggg
    45961 tagaggtttc tgcttttgaa gatagtacta tagcacgtaa atccgatggc tcgttatggg
    46021 cttggggata taacggttat gggcagcttg ggttaggaaa tacctcaagt gttatcgcgc
    46081 taccaacgcc cttaaatgct ggtagtgact gggcatctat tgctgacagc gctaacggtg
    46141 atcacatgct cgctatcaaa gaggatggaa gcttgtgggg atggggtcgt aataactata
    46201 accaagtcag cagtgatact accagcaagg ttgtgttacc tacgagaatt ggcaccaaat
    46261 cggattggga agccgtttcg gtgggtggtc aaagctctta tgcgataaaa gagagcggcg
    46321 tgctttatac ttggggatac aattactatg gtcaactagg ccttggtcat aaagataacc
    46381 aacccaaacc ccaagcggtg gaggggttat ggcaagaggt ttcggctgga gagcagttta
    46441 ccgttgcaac tcggttgaat agcaacgagc tatatgtttg gggaaggaca gtcacaactg
    46501 atacctatta tagctcttat tctaactatt taaccccaac acaatggtct ttcaatgatc
    46561 gtgacggtga cggcatcgca gacggcgcag atgctttccc tgctaaccct aaagaaaact
    46621 tcgacgccga ctacgatggc atcggtgata acgaagatac agacgacgat aacgacggcc
    46681 taagcgacga atacgagctg ctcaatggta ccgatccaaa cttacctgac aatggcttgg
    46741 tggatcgtga taacgatggt tatcctctgt ttgttgagta tcaagcgcaa agctacgata
    46801 acaatgcgca gtctgtcccg acgcgtgata agtaccgctt attcacgttt gcagatgaca
    46861 aggacatcgt tagcttcgct tctcaaggtt ggcaggttgc ctctggtgtg gactcaagag
    46921 atggctatgc tgttaactca accacgcatg ctgatggtgg tgaagacaca cttacgttaa
    46981 cctctaaatt ccataatggt tctatcgtct actgggcgaa gacctcgaca gagaatgagt
    47041 tcgacaaact ttacctcaaa gtcgacggcg taaaagtgga atcaacagag ctctccggta
    47101 tcaatggctg gactcagttt gttgtggata ttgaggaagg gcagcatacg gttagctggc
    47161 actacatcaa agacgatgaa accaacgaga acgaagatac cgtttggcta agtgatatcg
    47221 ttatgccaat tgatcttgat ggtttagaca gtgatggtga cggcctaacc gatgcttggg
    47281 aatacaagca tggcctggac ccatacaatc ctgcagacgc caatcaagat agtgacaacg
    47341 atggactgac aaacctagaa gagttctttg ctggtacgaa cccacgctct gacgatactg
    47401 atggtgacgg tattcctgat aagtttgaga tcgataataa tctcgatcca ctagatgcaa
    47461 ccgatgctct caatgatgct gatggtgacg gtctatctaa tctaatggaa tacatattag
    47521 gtactaacct ttcaaacagc gacagtgatg gtgatggtgt tagtgacttt gatgagctaa
    47581 acaatggcac gaatccttta gattctaagg attttgttga agattatgtt caagcactac
    47641 tttggggtga tgtaaacaaa gacggacgtg ataatgttgt gacattagat acatcgagtg
    47701 atttgtttgc caaggtaact ctatttggtg gcaatgcttt gggtattcta cgttcccaag
    47761 agcttgagct tggactaaac cagatctcgc ttcataagct gagtgatcga aacaatgacg
    47821 gcattgctga agttgggttg tttggtctcg attctgaaag aaatcgctat acactagttg
    47881 tgttgaatat tgccaaagat atccaagtca tgggtaagtg gaactggagt gccacactgc
    47941 atgatgccag attccaagaa atagacgact tagaccttga tggtaagcct gattacgcaa
    48001 tgtccggtcg ccacaaagtt aaccatacca accagttaat tgttcgtagc agtacgagta
    48061 aagcaacaat aaatacctac aagtgggtaa acaactggtc aaatgtttct ttctttgcgg
    48121 taccagatcg aactaaggat actattcctg aggttgcgct atttgggacg cacaagagaa
    48181 atgggaaagg tcagatgttt gtgcttgatg gcgctgatgc ttcaaagctt gaagtctaca
    48241 actggaaccc agtgtggcaa aatggtcaag ttatgcttct agaggacatg aatggcgatg
    48301 gatatcgtga tattgctctg tttggacaaa gaagtgatga tggacgttat caagtagcga
    48361 tcaagcatgg tcataagagg tctggtatgg tgggttcaaa aacctggcct acagagctta
    48421 ccaaagccca gcctgtgctc attagtgacc gcgatggtga tggtgtgaaa gagattgcct
    48481 tgtttggtca gtcagagaaa ggtggaacgt ctaagcttaa actctggatc actgcaagct
    48541 ctagtgtcca gcgtttgcaa aacctagcgt ggaacaatgt ttggagtgag gcgtctatac
    48601 aggaaatttc ggatcttgat ggtgacggcc tcaaagaggt ggtattgatt gggcgtaatt
    48661 cagtatcggg tcgtttggag ctttctgttc gctcgagtgc agatggtagt caactaatca
    48721 atctagcatt accagatacg tgggaagaca tcgacttcac tattggtgat gttaatggtg
    48781 ataacgttga tgatttagta cttctaggtc agagccagag cttgaaggga actaaactcc
    48841 ttgctgttga tggtcgtgat ggtaagagtg tgattttcaa cactccaatt cactgattta
    48901 acgattttgt aaaacggtaa cgacatggcc cactttagta agtgggtcat ttttcgttga
    48961 atcctgattt aactttaaag gtttagctaa gaaaccgtcc ctagttcata ttttatagcc
    49021 gctctatcat ttattgagtt ctacttacat tgcgagagcc tagaagtttg gtacaatcat
    49081 cggaatgtct caataccaat ggaaggtcaa gtgcaagtcg cagactctac ccccataaat
    49141 cttcatgtcg atcacctcta tttatcatca tcaatcttgt tactttccgg ttggtttgta
    49201 gctgaagagt tcacagagaa tgttcgttta tttcacaagc aagatgagtt gaatcagcat
    49261 acattgcttg ttcccagaat ggatgttgta gcggctctaa acttaacgga tgagactttt
    49321 tgttccggct ttgtttgtat agcagatgtt tctcattgcg aagatgatat cgagatttca
    49381 ataaatggac atataacctc gctgtcagct tttgatggaa gtctatgtga caaccccgaa
    49441 cacatcttac aggctacggg ggcattacga agtcaatttt tagctcaaat tgaccagcag
    49501 agcattaccg ctcaaacaga aaaagcacga agctgcatcg acgtatgcga actattagat
    49561 ggtaatttgt tgcttctgga tggttggatt ttggatgaaa gttatgttga tgccgttgtc
    49621 actaatgtct ttggagagaa gcaagacctt actttcaata cgattcgctt tgcgcggcca
    49681 gatgtttcgg aagagttaga acttttggat gtaagtcaaa aaattggcat tagtatagcc
    49741 agtaggttga ctattgctac acaaggattg agtgttgaat tgcgctctag gaatagtcag
    49801 ccttttgagg tgacggttaa atcaagtgac agaaagctgg aatcgcaact cttactcaaa
    49861 aagcaactag acagaacaga tgtatatcaa aaggactttc taaattctgg atgtagaaac
    49921 atctcaaatg ttgttcaggc tatctggaac tctgaggaaa aaaatgccgg attagagtcg
    49981 gtaacgacga tgaaagtcta cggtcgagat attcccaagc ccttggtttc tattatcatc
    50041 ccaatatatg gtcgctacga ttttatacag catcagatgc tcgcatttag tgaggatgct
    50101 gatatgcaca atcatgaaat catctatgtt cttgatgatc ccaagattga gagagagttt
    50161 gggattgcgg ccaatggtgt ttttcaagca ttcaaacata gctttaaaac cgtatatgcg
    50221 gggctaaatc ttggtttttc tggtgcgaat aaccttgggg ctagcattgc tacgggtaaa
    50281 tacatactgg cactcaactc ggatgttatg ccaacgacga cagggtggct ttctcgttta
    50341 gtgtctaaat atcagcagac tgacgattgt ggtgtgttag gtacacgctt ggtatatgaa
    50401 gatgatacct tgcaacactt gggtatggag tatgctcagg acccatatta cccgggcata
    50461 tggatgaacc aacatcctta taaaggtatg ccatcttcac tttttccatc tcaacaagtg
    50521 cgagctgttg aatctgtgac aggagcatgc atgctaatgg aaaaggcttt gtttgacaaa
    50581 gttaatggat tcgacactgg ttacgttatt ggtgattttg aagattctga cttgtgctta
    50641 aaagtatctg agcaggacaa gaaaatatat ctcgattctg aagaaaagct tgtccacttg
    50701 gaacgtttgt cgcaaagcct agtggatagt ggggactgga agtttaaatt aaccattttg
    50761 aatggtacac gacaaagaaa taagtgggat aaaaaaatat tagaggtaaa agcagccaat
    50821 gcgtaaagta ctagtcatcg ctcatggaca ccctgaactg aataaaggtg ggggagagca
    50881 ggccgcatat cacttctaca aggagtgttt aaaacaaggt gatgatgctt attttttagc
    50941 gagaaccgat gctattccac atggtggggc tgctttttcc atgatcaatc cgccaagaga
    51001 gattctcatg cataccacgc atgatgacca ctttttattt tctaacatca aaactcgcca
    51061 cttgtggggt gatttaaagg gattgcttga aaagatacag cccgatgtcg cctatattca
    51121 tcattatttc cacctcggta ttgaagtaat aaaagtaatt aaggatacac ttccaagctg
    51181 caaaatcgtt atgacactgc atgagtatca tgcaatatgt gcaaacggtg gattaatgaa
    51241 aaagagcagc ggcgagcttt gttatcgctc aggtacttta gattgcagcc gttgcttcaa
    51301 aggatctacg tttggtccag gcgagtttta tctcagaaag cgttatatcg agaccttctt
    51361 taaattaatt gatcactttg ttagcccttc tgcatttcta aaaaaaaggt acgtagagtg
    51421 ggggatcgca agtgaaaaga tcacggttat agagaatggt cagccgacac tgaatacttc
    51481 taaatctgaa aaaggaagtt tgggttcgct aagtctttgt tatatagggc aaattaaccc
    51541 aaacaaaggg cttgatgtgc ttttagaggc catcactcta ttacctgaag agatacaaca
    51601 acgtgttcag cttgatgttc atggttcagg gcttgagaac cagagtcctg aatatcaaaa
    51661 aaagatacag aaactggtta agaaaagtaa gaaatcagta agattacatg ggcgatatca
    51721 agcggaagac gtcggtaata ttctgagttc ggctcaatgg ttaattgtcc cttctatttg
    51781 gtgggaaaac tcgccgatgg tcattcaaga atctttgaac tgtggtgtac cacttattgt
    51841 tagcgacatt ggtggaatgg ctgagaaagt agaaaataat gtaacagggt tgcactttag
    51901 agtaggtaag ccccttgctt tggctaatcg aatcgtccag attgctgaag ataaagatct
    51961 ccacactcag cttgcaagta acattacacc acctctgagc ctcgctgacg cctacaagaa
    52021 aacaatggat attgtaaagc aatgttaaac tactacttac aggaaacaca ggccgcgggt
    52081 gttggggttc actttttttc accaactatt ggtcaagtcg cgaacgccaa agtggagttt
    52141 aaaggtaagc tgtcttcatc gaatcgagta aaagggatcc gagtggagtg tttatctgag
    52201 cagcattcga taggtgttgt atggagtgcc gcctctgatc tttccgatga aggcactgcg
    52261 catacctacc gcttttcgtt agaggttgat tcaaagcaaa tcaccgaaga gcatgacctt
    52321 catttttgtg tgttagttga atatagcgat acttgtgacg aagtggcatg cgggtttatc
    52381 caaaaagtcc atccagttga tagcgtggta tttgtggtag gttcgccaag aagtggtaca
    52441 tcagcgctag gtaaagggct ccgtaaaggt ttggaagcaa atgcgcacgg agagtcccat
    52501 gttattgaag gctttcaaag aatattagaa actattgatg ctttctttgt tcgttctaag
    52561 acggctcaaa taaaaaataa cttggtcaac gttgtgcctt ataccgtttt gcttgcagag
    52621 caagtccgct cactaaggcg agtgtatgaa ctctattatg gtaaccaggt tattctggac
    52681 aagacaccgg gtatcccgat gctaaaagca ctgcctatcg ctttaattgc atggccaaat
    52741 gcaaaggtgg tgttttgtaa acgaagagcg cttgagaatg taaaatcccg agaggtaaag
    52801 tttcctgctg tcaactttga ggcgcaccta gcgcaatgga agcaatcttt catagcttgg
    52861 cgtcaaacaa aacagcagat caatcaagcc ctaaagacca aagattggtc tatggaagta
    52921 gatcaaaagc agatgtcaga tcactcaaat caggtggctt tgcaagtttc gacatttttg
    52981 aatttgtcca aacgaggtca caataagctt gaaagaagct taaccaatga taggcctgag
    53041 caaacttcgg ccccaacaaa gcaagcgcga aacctttcgc agtttggctg gagtgaaacg
    53101 cagcaacagg ctcttgttaa ggtatgtggg gatgaattaa agcgtcaagg ctactcgctt
    53161 gatgaacgct attacttata aggttgaaac agaatatgac tcgtgtggta attcacatag
    53221 gaacagagaa gaccggaacg acaagtgttc aacacttttt tgaccagaat agggcaaaac
    53281 taaaagagct gggtgtgctt taccctcaca ttggaccacg aaaagatgca cactttgatc
    53341 tcgtaaacga gcttcatcca ttagacaaca atggtaaata catggagttt ttgcctaagc
    53401 cgacgactga aacgggttat tattgggggc aattgcgtca gagaattgaa gatcaccctg
    53461 atcaaaccgt gttcttaagt gcagagcatt ttagctctag gcttcgtgat aaagcactcg
    53521 aatatatgtc ggcgtttttt tcatcgctag gaatcgaacc tgaaatattg gtctttttac
    53581 gtccgcaaga tgagttttta gaatcgactt actcaacggc gataaaatcc ggttcaagcc
    53641 aaagctttga gcaaatgata gagaactatc aagctcaaac attgcgctat gattatgagc
    53701 agttgctagc actatggagc cgctatttcg gaaagcgtca tattaaagtg atgcgctatc
    53761 aaacctccga aggagaagaa agagatgtac gtaaacgaat actaaactac ttgtcggtaa
    53821 aagagtcaga gacgttagac ttttcacaat cgaagagcct caatgttaag tgggggcggg
    53881 atatgctgga gtttgcgcgt ttgtgcaatc ttaatattaa accgcgctta ggaaacaaaa
    53941 gattgttgtt tttagaggct tgcagtaaca agttgccagc gaagcccaat gaacgacttt
    54001 tgacgtttga gcagagagag gccattgaga aatatttttc tgcatccaac cgtcaagtgg
    54061 ccatggacta tttaggtacg gatacgctat ttgtcgagcg ggagtctgta aaaatagacg
    54121 aatctacgcc cgcccgacct ttattaacaa agcttagttt gattgaaatg ttggctgaag
    54181 aaatgggctt ttaggcaggc gagcttgatt gcgcttattt ttgccatttc agcagcccta
    54241 tcacagcaca atctttaggt tacgtgtttt ttctcaacca gcgccttatg gttggaatat
    54301 cgaaacgtgt aacctgcttc tctaggtcaa tcacctctcc ttgaaatggg atgagttcac
    54361 acgttaggtc attgagctgg ttacagattg attggtttgt gtttagttta ttgggataac
    54421 ggctggtgca aatatttatt atgcgagatt ttcttggtag aaacacaccg ttgtgaagag
    54481 ctgagccgtc taggcttgca agagtatgac aacttccgta gagcgttaac tgttgttcaa
    54541 cactgagttt ttctggatga acaatgataa aaccgtgttc aatgaaagct tgttcaatag
    54601 ctttttcatt aacaaccatt ctttttcttt tctgaagatt agagcgagat aagtatattc
    54661 ttagtgtgcc attttttagt ggatttgata tgtgtttgaa agtgttaatg tattcgtggt
    54721 gagccttatt gtttatataa aacaatggcg ttggaatgtg aagtgattca aacttagtat
    54781 tctccttgat aattagagtc tttgttgggt ctataccagc tctagataaa aacacttcag
    54841 taaatgattt gaattgttct gactgtatca caaattcact aaaaacaaac ccagtgtagt
    54901 tgttttcttg tgccgcccat atacgagata atgactccag taaaaaatga ccgtagtgat
    54961 aagtatacgc acccaaatat aaatattgac ccttcatttc atttgtgatt gattctatat
    55021 ggtgctcttg aacagtgtgt gttatttctt gagggaatgc tgttaaccca ttataggatg
    55081 ggtcttgtct taagctatct gttactatat ttccatggcg gtcatagata cctccagaaa
    55141 atgttttatt taccctgtca acttgtgtcg caatcaatgt ggcattttta tactctgaac
    55201 atcgtagtgg atagttctct attcgtttca ttttatcggc tctttaccct tattagcttt
    55261 gctgactttt ttgctattct caatggcctg gatatttttg tttctggtaa aaaatcattt
    55321 ggtagtgtta gagctctcgc tgttgggttg gcaataataa taccattatc aaacaaccta
    55381 tatgctatct ctgcaccggg agtgatcttg aaatttttga tagtaacgta ttctgcatca
    55441 ctttctagta tgagcgtggt cgtacctttt ggtaaattat caaagtagaa cctggctata
    55501 aagggagaac ttcctgtcca tgaggaagct ttcagtttga tatcttcttg ttgtgtgagt
    55561 gttaagtagc tgattctgtc tttcgctaac gttgaatgag acatgacctc ggcactaatt
    55621 actacaccgg aagactcggt cagttcaatg tcaatcgagt gcttaatagt tctacctttt
    55681 cttttcagta agatagacgg ttttgtgaaa tcaattcttg gtttgctttc ggatattaat
    55741 gctcgtgctt tactctcaac agtataatat ttcattggag tgatcggttt tcccaaccaa
    55801 tcataattac cattgctatg caattctggc catttgtgca aggctttttc gttggactta
    55861 taggcaggag aaattacggc gtcagttaaa agagcagccg cgactttgag tttacgaatt
    55921 ccctcctgat tatagttttg gctggggttt ggctgcccaa ttttgattac acttaatgac
    55981 ggagtgtgac tgaactgagt ccaataacga tgtcggttaa tgccagtcga ccattgattg
    56041 aggtcaggat cgccataatt tggccactct tcgctctcta taccattgag taaagtaatc
    56101 tctcgctgct gtgataaccg gttaccatct gctatgagga gtttatcgtt gccaaatgag
    56161 tgccttagtt tctgtagcag ttgcttaacg cctaatcgat actgggattg cgcaagtata
    56221 tcaagttggt taaatttacc atctaagtga tagtcaatag gcgtttgtct tgagtggtgt
    56281 ttacgtcctc gagagtcagc gagtacatca aatgcaattc cgtcaaaacc ttccagagct
    56341 tgacctgatt taaactgtga tagaagctca ttagcaagga taagagaagg cgcttctttc
    56401 gcgtccaaat ttgcaaagtt ataacgccat aaggactgtg tgctggattt tttgtaagga
    56461 gcctgcgcga catgaggtgc taaataaaca ccatttttat aatctctagc cttagtgcca
    56521 tactgacttc gcttaacggt aatagttgat tggacagggt ttatcgataa cagttgaact
    56581 tgttctgctt gagcccagtt gagctctttg ttttcagtca gaggaacaat agcgacatcg
    56641 tcattgtatt ttgctcgctt gccatggtta acacgaaaaa cgtcagtatc atcgacacgg
    56701 atcgtttgag tgtcacgagc gagtggttgc tgtgaatatg taccaacaaa ataagtccaa
    56761 gctcttgccg gatagtcact gggacggtag ttgggatctc ttgcattacc gttaaaatga
    56821 agaagcatga gtttctgtgg gtttctttgt ttgtatttta caaactttct ttgggcttca
    56881 ccagaacgcc ctggtacttc ttcatctaat gctttaacga tcattccatc tagtttagac
    56941 cagcgtttct cccacctctc gtaaggaata ttagggtttg ctgcacttcc ctcgacatag
    57001 cggaagtaaa tggcttttgg gtagtctgat tggagtatgt ttagtttctc aagcggttga
    57061 gcattgacta ttgaagtcat acaccagctg aacagtgcca gccgtcgata cttgctagtt
    57121 atctgaaaaa accgttccat ggctcactca ccgctaattt ttagttaatg actaatgctt
    57181 cctgacgctc ttgatatttg gctattggct attggctatt ggctattggc tattggtgag
    57241 atcctcgcgt aaaaacgtta caagcttttc atagttcaac gtaaactcga tgggctcatg
    57301 attcacttta tgctcattga tgtacatgtc cgcgcggacg atctcaagtg acttctgggg
    57361 taaatctggt gccatttcaa aggcgcagtt ggcagtagca agtcctgcat cggataaatc
    57421 ctcacgcgat tggttggcaa ttaactcaca aaaaactata ccatttagct taaacgcaac
    57481 atgcacaggg tgatctgggc gttttgtgtc aaatgcccaa cctttaacca gatgcttatc
    57541 tgtaacatct agatgatatt gaaagctatg aggtggaata tagttcgaac ctgctgctgc
    57601 tttgtgtttg atttttctaa gtatgttgat cattttttat tccatgaaga cgtgaagtgt
    57661 ttccataatg gtatcgaact ttattggcta cctaaagtaa aaacgaattg atttctttct
    57721 attgtgttat ttttgttaat agtctagttt tagttattgt caaatcttgg ttagaattac
    57781 ccaaacattg tttcagatca agtcaattcc gacgttaatt tgaactttaa aagatagaga
    57841 tataattatg aaatacggaa atttcaaagg gttaggctta gccctttcac tgttggcttg
    57901 cgcatatgta caatctgcta tcgcagcgga agtagaaatc gaacctggct atggcacatt
    57961 acacacagcc atatcagagg ctgaggcggg tgatgtcttg gtgcttaagg aaggcattta
    58021 ctacatgtgg aatggcaaac aaattgtcga caagtcactg acagtaaggg cacttaacgc
    58081 ccaaactgaa cctaagttaa tatttatgtc cggaggaatt tcgagcatag agattacagg
    58141 ggaagacaca gattttgtca tgcaaggcat tacgttttat gagggtcaaa atatcacaaa
    58201 caccccttat tttaaggtga ttggtgaagt aaattcggtc gctctattgg aaaacaactt
    58261 cacagatatc gaagtgtcgg taaatccaga ttatgattcg gacggaaact tgcagtattt
    58321 ggataagctt gtcgtggtcg ggaaccgttt tgtccgcgga agcatcgacc ctgcagcaga
    58381 agagctgttc ctttttgctg gaaatagcat gagttttagt ggttttagag cagataaatc
    58441 ccaatcaacg gccgagcagc atatattagg caatgctttt gtgttagatg ctcatactca
    58501 agttaacatt ggtagcattg gtagtagtca ctctagagtg gttggaaact tctttaaccg
    58561 actaatttct gatgacagcc aaaatgcatc caatgcagta ctgcaacctt tttacttgcg
    58621 tgggaacggt gttttttcta acaacacctt gcttgcaggg cgaaatactt accagtcacc
    58681 tggaacgcca aatagaattg agctaataga tgttgcaggc tcttttgcct ttaataacaa
    58741 tgtgtttcgc gtagagccga tagcattaca agagcgagat tatattagtt ttgacgtttc
    58801 caatggtgat gcacacttta gtaacaacat ttttgttaac ctacccaatg cagtagcatt
    58861 ttctggctta gatcgtgcta atggaacaac gttggaaaat aacctctgcg ttagcgaagt
    58921 agatggagtg ccgtgcgttg agcacgcagg tgtcactgtg gttgatgatc tcaaactcga
    58981 cagccagttc cgtccgttag cagggtcacc agcaattgat gccggtatcg atgatgtctt
    59041 ttatcgcgat gtcgatggct cccgtagtga catcggtata gaaggtggtc cactacctaa
    59101 aagccagttc gacgcccagc gcttggcgac cgagtctgca ccttatcttt accccctatt
    59161 cgaggccaac gcgagcttga gcaataacgg tgagcttaat gtaaaagcca tcgcaatctc
    59221 taaattacgc tagagcgagg cctcagggat gacaatgaat aaatctcggg tattcgtcct
    59281 tttagctatt gtgcatagct atagcgcatg ggccagtacc atcgactccg cacaagtcta
    59341 ttgggacaac gattctataa ataacgctat ttcggttcct gtcgaagatg agcttaattt
    59401 accttgggtc gtgtataccc aaaaggtgga tacaagctca ctctctcgag gtgaatttga
    59461 cttagacggg atcgcgcaca aagtgaatat tgcagtgacc gacagcgaag gtaatgtgag
    59521 ccccgccttt tcattaccta tgtatttgcg tcagttacct gcgacggata ctgagtacgg
    59581 aaacttggtc agcgcggtcg tgctcacaag gattgatcaa gctgaagtaa tagccattga
    59641 tgagttagaa ttcggtgttg ggccgaaaga ggaaggctca ggcaaagtgt ggggtatcta
    59701 taaagggagc actcagtatg gcgcgccatt gacgggtaat caaaagctgg cgttagcggc
    59761 tttggataat tatgccggca ctcaaacgaa tgccattgag agtaacttat accttacatc
    59821 cgagcgctat tcacctcttt cttctatggt caccacggtt gatgcgacgg tgaatggtca
    59881 agctttgagc gtggttcaga gttggattaa tggtccggtt tacagcgttt cttaccgttc
    59941 gcctcaagcg ttcaactccg ccaatcaggc agtgataagc gctgaggact ttgatggtaa
    60001 tgagatcgct ttggggacta actactttgg ctttatcgat ggcgataatg acttcattga
    60061 cgataggttt gatgacgatt gggacaatga tggtctaacc aacgaccaag aggctgaact
    60121 aggcaccgat ccacgtaacc cggatagtga tggtgatggt cttggtgaca aatacgaagt
    60181 agataatggt ctcgatccaa cagatccaac ggacgcgttg ctcgatattg atggcgatgg
    60241 cttaagccat ttggatgaag taaaaaatgg cacagatccg aataatgctg attccgatgg
    60301 ggatggtgtc aatgacggag atgaagttcg ggagggtaca gacccgcttg atcctgatga
    60361 ctttaaatcc caagccatcc aagaagtgct gactgttggt gacgtaaatc gagatggtgc
    60421 gtcggagttc gttgtccttg ataaacaggc acttcccttg gtcagtgtaa gtgtgctgga
    60481 tgctcagctt gcagcgctga cagaagtaga acttgattat cggtttagcg atgtacagct
    60541 tattgacttg agtgaacact acaaaggaac aaaagactac atagcattat ttggttacat
    60601 tgaaagccag aatcgttatt ccttagttat attgaatcca gcgaatacac taagcgtagt
    60661 gaagcgaatc aactggcctg cgactctaaa tagagttgaa tttatgtcag tgcctgacat
    60721 gaattcggat ggcgtatctg atttcgcgtt gtttggtcag cataaggtca atggaacaaa
    60781 ccaattagtt gttcgcagtg gagtcgatgg taatagcttg aggacgttca agtgggtaaa
    60841 taattggcaa gatccaacag tgattttttt accagataga aataaagacg gcatacaaga
    60901 agtcgctttg tttggaagtc ataagcgaag cttgagaaat cagttgtttg tattgaatgg
    60961 ggcttctggt tctaagctag acgtttataa ctggggaccc gtgtggggta gcggtgaggt
    61021 tgaagtaatt cctgatgtca atagtgacgg gtttgcggat gtatctatgt ttgcaaaacg
    61081 gaatgatgat gaacgttatc aattagctat taagcgaggg caaacaaaag caggtatggc
    61141 tgcatttgta cattggcctg gtgagttcga ggcagagaca gtacaaaaga ttaaattgga
    61201 tgataggaat caagatgctc tagatgaaat tggtctgttt gggttgtctc tcaagaatgg
    61261 tagtgagcgt tataagcttt gggtgaatag ctatatcaag aaccagcgct tacagaatct
    61321 ttcttggcca aactcgtggg ataatccgaa gctccagcag gtcaatgact tggacagcga
    61381 tggtattaga gaagttgccc tcattggcgt taaccgcaac tctaacaatc tagaggtgtc
    61441 cgttaagtca agcgcaacgg gtaagcaact tgtcttaaca tctttggaaa cggtgctaga
    61501 tgagatgacg tactcaagca aagacatgaa tggcaatgga tacgacgatc tcgtgattct
    61561 tggcaagaat gatgatgaaa aggttgaagt cattattata gatggcagaa cttatcaaca
    61621 agttctattg agtagtgagc taccttagag ccgaggtttg aaagtggtga caaaggccag
    61681 ctaacaacgc tggcctttat ttttatggtt gctctgtgct cttagagcga ccatacatag
    61741 tatgaaaatg gaaattatag aaactacaat ggaaggcttt aagtcagtga tgttatcaaa
    61801 caagaaacta atttgtgtat tgatgagtgc ggctctaatt ggttgtacgt ctacggggtc
    61861 gagttcaggc acaagtgttg gcgatataga tatgacgtcg acagaacaaa taaccatgtt
    61921 cgattcaatt agtagtcggc ttaaggaagc agaaaagaaa tttaccagtg aagagttaga
    61981 ctggtacgcg gttgatgctt acgaaaaaat gggtgaagca ctggaggagg caagggagta
    62041 ttactcag
//
