# Supplementary material for: Structure and Biosynthetic Gene Cluster of Sulfated Capsular Polysaccharide from the Marine Bacterium Vibrio sp. KMM 8419
Source: Int J Mol Sci. 2024 Dec 1;25(23):12927. doi: 10.3390/ijms252312927 (PMC11641403; doi:10.3390/ijms252312927)
Supplement: Supplementary file 1 [file ijms-25-12927-s001.zip › SupplDataS1_1.gbk]

LOCUS       contig_1_pilon         64772 bp    DNA     linear   UNK 01-JAN-1980
DEFINITION  contig_1_pilon.
ACCESSION   contig_1_pilon
VERSION     contig_1_pilon
KEYWORDS    .
SOURCE      
  ORGANISM  
            .
COMMENT     ##antiSMASH-Data-START##
            Version      :: 7.1.0
            Run date     :: 2024-11-17 06:47:28
            NOTE: This is a single region extracted from a larger record!
            Orig. start  :: 355099
            Orig. end    :: 419871
            ##antiSMASH-Data-END##
FEATURES             Location/Qualifiers
     protocluster    1..64772
                     /aStool="rule-based-clusters"
                     /category="saccharide"
                     /contig_edge="False"
                     /core_location="[10000:54772]"
                     /cutoff="20000"
                     /detection_rule="minimum(2, [Alpha-amylase,
                     Alpha-amylase_C, Bac_transf, CBM_48, Capsule_synth,
                     DegT_DnrJ_EryC1, Epimerase_2, Glyco_tran_28_C,
                     Glyco_transf_28, Glyco_transf_8, Glyco_transf_8C,
                     Glyco_transf_9, Glycos_transf_1, Glycos_transf_2,
                     Glycos_transf_4, MannoseP_isomer, PIG-L, Poly_export,
                     Polysacc_synt, Polysacc_synt_2, RmlD_sub_bind, Wzy_C,
                     dTDP_sugar_isom])"
                     /neighbourhood="10000"
                     /product="saccharide"
                     /protocluster_number="1"
                     /tool="antismash"
     proto_core      10001..54772
                     /aStool="rule-based-clusters"
                     /tool="antismash"
                     /cutoff="20000"
                     /detection_rule="minimum(2, [Alpha-amylase,
                     Alpha-amylase_C, Bac_transf, CBM_48, Capsule_synth,
                     DegT_DnrJ_EryC1, Epimerase_2, Glyco_tran_28_C,
                     Glyco_transf_28, Glyco_transf_8, Glyco_transf_8C,
                     Glyco_transf_9, Glycos_transf_1, Glycos_transf_2,
                     Glycos_transf_4, MannoseP_isomer, PIG-L, Poly_export,
                     Polysacc_synt, Polysacc_synt_2, RmlD_sub_bind, Wzy_C,
                     dTDP_sugar_isom])"
                     /neighbourhood="10000"
                     /product="saccharide"
                     /protocluster_number="1"
     cand_cluster    1..64772
                     /candidate_cluster_number="1"
                     /contig_edge="False"
                     /detection_rules="minimum(2, [Alpha-amylase,
                     Alpha-amylase_C, Bac_transf, CBM_48, Capsule_synth,
                     DegT_DnrJ_EryC1, Epimerase_2, Glyco_tran_28_C,
                     Glyco_transf_28, Glyco_transf_8, Glyco_transf_8C,
                     Glyco_transf_9, Glycos_transf_1, Glycos_transf_2,
                     Glycos_transf_4, MannoseP_isomer, PIG-L, Poly_export,
                     Polysacc_synt, Polysacc_synt_2, RmlD_sub_bind, Wzy_C,
                     dTDP_sugar_isom])"
                     /kind="single"
                     /product="saccharide"
                     /protoclusters="1"
                     /tool="antismash"
     region          1..64772
                     /candidate_cluster_numbers="1"
                     /contig_edge="False"
                     /product="saccharide"
                     /region_number="2"
                     /rules="minimum(2, [Alpha-amylase, Alpha-amylase_C,
                     Bac_transf, CBM_48, Capsule_synth, DegT_DnrJ_EryC1,
                     Epimerase_2, Glyco_tran_28_C, Glyco_transf_28,
                     Glyco_transf_8, Glyco_transf_8C, Glyco_transf_9,
                     Glycos_transf_1, Glycos_transf_2, Glycos_transf_4,
                     MannoseP_isomer, PIG-L, Poly_export, Polysacc_synt,
                     Polysacc_synt_2, RmlD_sub_bind, Wzy_C, dTDP_sugar_isom])"
                     /tool="antismash"
     misc_feature    complement(900..916)
                     /note="TFBS match to NuR, Nickel-responsive regulator,
                     confidence: weak, score: 22.88"
                     /tool="antismash"
     misc_feature    1482..1497
                     /note="TFBS match to LexA, Repressor of DNA damage
                     response, confidence: weak, score: 21.18"
                     /tool="antismash"
     CDS             2079..3449
                     /locus_tag="ctg1_311"
                     /transl_table=11
                     /translation="MSAELAGQRQTNPSFIEATFKVSERKSTIGTEVYAGFITFLAMSY
                     ILAVNPAILGDIPGMDRGAVFTATALAAAFATLIMGVFGNYPVMLAPGMSMNGFFKGML
                     LSGSVALVWHEALLGIFFSGIIYLILSMTKIRKAMIESIPEDLKLAITVSLGLFIAFLG
                     LKNAGIIVSNPIILVSMGDILNPQVMIAYISIFIALGCMVRDIKLATFISFISAIILTI
                     LADTFMGTANAPIPEQLVAMPPSMAGSFGAIFDFSGLTAEKMFDLLFIVIIFLIVDFFD
                     GLSTIVGVGRDAGIIDKDGKVPNARSALVADAGGTVMGSLLGTTSVTAFSESGIASSQG
                     ARTGLAAVVVAGLFFVSLFLYPLFSLFSAAMVAPAMVVVGIYMIGRLGDIKWDKKESRI
                     AAFFTIMFTVLSFSPANGMAMGFISYAFSMVVAGKGKEVHPVIYVLSALFMTYLVLL"
     PFAM_domain     2172..3308
                     /aSDomain="Xan_ur_permease"
                     /aSTool="clusterhmmer"
                     /database="35.0"
                     /db_xref="PF00860.23"
                     /db_xref="GO:0016020"
                     /db_xref="GO:0022857"
                     /db_xref="GO:0055085"
                     /description="Permease family"
                     /detection="hmmscan"
                     /domain_id="clusterhmmer_ctg1_311_0011"
                     /evalue="2.90E-19"
                     /gene_ontologies="GO:0016020: membrane"
                     /gene_ontologies="GO:0022857: transmembrane transporter
                     activity"
                     /gene_ontologies="GO:0055085: transmembrane transport"
                     /label="ctg1_311"
                     /locus_tag="ctg1_311"
                     /protein_end="410"
                     /protein_start="31"
                     /score="69.1"
                     /tool="antismash"
                     /translation="EVYAGFITFLAMSYILAVNPAILGDIPGMDRGAVFTATALAAAFA
                     TLIMGVFGNYPVMLAPGMSMNGFFKGMLLSGSVALVWHEALLGIFFSGIIYLILSMTKI
                     RKAMIESIPEDLKLAITVSLGLFIAFLGLKNAGIIVSNPIILVSMGDILNPQVMIAYIS
                     IFIALGCMVRDIKLATFISFISAIILTILADTFMGTANAPIPEQLVAMPPSMAGSFGAI
                     FDFSGLTAEKMFDLLFIVIIFLIVDFFDGLSTIVGVGRDAGIIDKDGKVPNARSALVAD
                     AGGTVMGSLLGTTSVTAFSESGIASSQGARTGLAAVVVAGLFFVSLFLYPLFSLFSAAM
                     VAPAMVVVGIYMIGRLGDIKWDKKESRIAAFFTIMFTVL"
     CDS             complement(3635..4093)
                     /locus_tag="ctg1_312"
                     /transl_table=11
                     /translation="MLTSMTDPLRYPGKDISELYGHRWEIELGYREMKQYMLQNNLTLR
                     SKKPELIEQELWGMLLAYNLLRFLMCQMAYDQNKVMPYQIGFKQASLFLIGQLQLLPAV
                     APGRIPEVMNYILDMAESFTLPERRDRSYPRAVKRRPSRYATRPSKRC"
     PFAM_domain     complement(3899..4087)
                     /aSDomain="DDE_Tnp_1"
                     /aSTool="clusterhmmer"
                     /database="35.0"
                     /db_xref="PF01609.24"
                     /db_xref="GO:0003677"
                     /db_xref="GO:0004803"
                     /db_xref="GO:0006313"
                     /description="Transposase DDE domain"
                     /detection="hmmscan"
                     /domain_id="clusterhmmer_ctg1_312_0012"
                     /evalue="1.90E-08"
                     /gene_ontologies="GO:0003677: DNA binding"
                     /gene_ontologies="GO:0004803: transposase activity"
                     /gene_ontologies="GO:0006313: DNA transposition"
                     /label="ctg1_312"
                     /locus_tag="ctg1_312"
                     /protein_end="65"
                     /protein_start="2"
                     /score="34.4"
                     /tool="antismash"
                     /translation="TSMTDPLRYPGKDISELYGHRWEIELGYREMKQYMLQNNLTLRSK
                     KPELIEQELWGMLLAYNL"
     CDS             complement(4275..4946)
                     /locus_tag="ctg1_313"
                     /transl_table=11
                     /translation="MFLRQALNQVHQFSAEQLSGLSDLLSPELISQCLEDTGITTIRRR
                     RLPMEMMVWSVVGMSLYRHLSMEKVVSKLDILLPGKKPFVAPSAVIQARQRLGSDVMKS
                     VFTQTQKLWNDKTPHPDWHGLTLHAVDGVVWRTPDTKDNDERFSRTRNQKCSSEYPQVR
                     MVCHMELTSHLLNSASFDSTSKSEVDLTTELIERSPDHSLTIFDRGFYALGLLHRWQTT
                     G"
     PFAM_domain     complement(4626..4898)
                     /aSDomain="Nterm_IS4"
                     /aSTool="clusterhmmer"
                     /database="35.0"
                     /db_xref="PF13006.10"
                     /description="Insertion element 4 transposase N-terminal"
                     /detection="hmmscan"
                     /domain_id="clusterhmmer_ctg1_313_0013"
                     /evalue="2.90E-30"
                     /label="ctg1_313"
                     /locus_tag="ctg1_313"
                     /protein_end="107"
                     /protein_start="16"
                     /score="104.4"
                     /tool="antismash"
                     /translation="QLSGLSDLLSPELISQCLEDTGITTIRRRRLPMEMMVWSVVGMSL
                     YRHLSMEKVVSKLDILLPGKKPFVAPSAVIQARQRLGSDVMKSVFT"
     CDS             complement(5072..5938)
                     /locus_tag="ctg1_314"
                     /transl_table=11
                     /translation="MIYSMTAYARKEVKGDWGSAVWEIRSVNQRYLETYFRLPEQFRGL
                     EPVLRERFRKRLARGKVECHLRFEANPAAKGELNINETLAKQVIGAANQVMALTGEDSR
                     INPFQVMQWPGVMETPEQDMDTINKALLDGFEGALTDFIEARGREGDNMKALIVQRLDA
                     ITEEVVRVRARMPEIIEWQRERLLGKFEEAKIELDASRVEQELILLAQKSDVAEELDRL
                     DSHVKETNSIMKKGGAVGRRLDFMMQEFNRESNTLASKSISTDITASGVELKVLIEQMR
                     EQIQNIE"
     PFAM_domain     complement(5075..5329)
                     /aSDomain="DUF1732"
                     /aSTool="clusterhmmer"
                     /database="35.0"
                     /db_xref="PF08340.14"
                     /description="Domain of unknown function (DUF1732)"
                     /detection="hmmscan"
                     /domain_id="clusterhmmer_ctg1_314_0015"
                     /evalue="1.70E-33"
                     /label="ctg1_314"
                     /locus_tag="ctg1_314"
                     /protein_end="288"
                     /protein_start="203"
                     /score="114.6"
                     /tool="antismash"
                     /translation="QELILLAQKSDVAEELDRLDSHVKETNSIMKKGGAVGRRLDFMMQ
                     EFNRESNTLASKSISTDITASGVELKVLIEQMREQIQNIE"
     aSDomain        complement(5075..5938)
                     /aSDomain="TIGR00255"
                     /aSTool="tigrfam"
                     /description="TIGR00255: TIGR00255 family protein"
                     /detection="hmmscan"
                     /domain_id="TIGRFam_ctg1_314_0003"
                     /evalue="1.80E-118"
                     /identifier="TIGR00255"
                     /label="ctg1_314"
                     /locus_tag="ctg1_314"
                     /protein_end="288"
                     /protein_start="0"
                     /score="393.4"
                     /tool="antismash"
                     /translation="MIYSMTAYARKEVKGDWGSAVWEIRSVNQRYLETYFRLPEQFRGL
                     EPVLRERFRKRLARGKVECHLRFEANPAAKGELNINETLAKQVIGAANQVMALTGEDSR
                     INPFQVMQWPGVMETPEQDMDTINKALLDGFEGALTDFIEARGREGDNMKALIVQRLDA
                     ITEEVVRVRARMPEIIEWQRERLLGKFEEAKIELDASRVEQELILLAQKSDVAEELDRL
                     DSHVKETNSIMKKGGAVGRRLDFMMQEFNRESNTLASKSISTDITASGVELKVLIEQMR
                     EQIQNIE"
     PFAM_domain     complement(5477..5935)
                     /aSDomain="YicC_N"
                     /aSTool="clusterhmmer"
                     /database="35.0"
                     /db_xref="PF03755.16"
                     /description="YicC-like family, N-terminal region"
                     /detection="hmmscan"
                     /domain_id="clusterhmmer_ctg1_314_0014"
                     /evalue="1.10E-41"
                     /label="ctg1_314"
                     /locus_tag="ctg1_314"
                     /protein_end="154"
                     /protein_start="1"
                     /score="142.9"
                     /tool="antismash"
                     /translation="IYSMTAYARKEVKGDWGSAVWEIRSVNQRYLETYFRLPEQFRGLE
                     PVLRERFRKRLARGKVECHLRFEANPAAKGELNINETLAKQVIGAANQVMALTGEDSRI
                     NPFQVMQWPGVMETPEQDMDTINKALLDGFEGALTDFIEARGREGDNMK"
     CDS             6111..6827
                     /locus_tag="ctg1_315"
                     /transl_table=11
                     /translation="MRPNDRAADQVRPIKITRNYTAYAEGSVLVEFGNTKVLCNATVEE
                     NVPRWLKGQGKGWVTAEYGMLPRSTHSRMRREAASGKQGGRTMEIQRLIARSLRAVVDL
                     EAMGEVMVTVDCDVIQADGGTRTASISGASVAMADAFAHLVAKGKLKANPMKGHVAAVS
                     VGILGEDILCDLEYTEDSAADTDMNVVMTEDGRMIEIQGTAEGEPFSHDELMALLASAN
                     KGIAEIVAAQKLALED"
     aSDomain        6114..6818
                     /aSDomain="TIGR01966"
                     /aSTool="tigrfam"
                     /description="RNasePH: ribonuclease PH"
                     /detection="hmmscan"
                     /domain_id="TIGRFam_ctg1_315_0004"
                     /evalue="4.70E-111"
                     /identifier="TIGR01966"
                     /label="ctg1_315"
                     /locus_tag="ctg1_315"
                     /protein_end="236"
                     /protein_start="1"
                     /score="367.6"
                     /tool="antismash"
                     /translation="RPNDRAADQVRPIKITRNYTAYAEGSVLVEFGNTKVLCNATVEEN
                     VPRWLKGQGKGWVTAEYGMLPRSTHSRMRREAASGKQGGRTMEIQRLIARSLRAVVDLE
                     AMGEVMVTVDCDVIQADGGTRTASISGASVAMADAFAHLVAKGKLKANPMKGHVAAVSV
                     GILGEDILCDLEYTEDSAADTDMNVVMTEDGRMIEIQGTAEGEPFSHDELMALLASANK
                     GIAEIVAAQKLAL"
     PFAM_domain     6138..6530
                     /aSDomain="RNase_PH"
                     /aSTool="clusterhmmer"
                     /database="35.0"
                     /db_xref="PF01138.24"
                     /description="3' exoribonuclease family, domain 1"
                     /detection="hmmscan"
                     /domain_id="clusterhmmer_ctg1_315_0016"
                     /evalue="7.90E-23"
                     /label="ctg1_315"
                     /locus_tag="ctg1_315"
                     /protein_end="140"
                     /protein_start="9"
                     /score="81.5"
                     /tool="antismash"
                     /translation="QVRPIKITRNYTAYAEGSVLVEFGNTKVLCNATVEENVPRWLKGQ
                     GKGWVTAEYGMLPRSTHSRMRREAASGKQGGRTMEIQRLIARSLRAVVDLEAMGEVMVT
                     VDCDVIQADGGTRTASISGASVAMADA"
     PFAM_domain     6585..6779
                     /aSDomain="RNase_PH_C"
                     /aSTool="clusterhmmer"
                     /database="35.0"
                     /db_xref="PF03725.18"
                     /description="3' exoribonuclease family, domain 2"
                     /detection="hmmscan"
                     /domain_id="clusterhmmer_ctg1_315_0017"
                     /evalue="1.10E-09"
                     /label="ctg1_315"
                     /locus_tag="ctg1_315"
                     /protein_end="223"
                     /protein_start="158"
                     /score="38.3"
                     /tool="antismash"
                     /translation="VAAVSVGILGEDILCDLEYTEDSAADTDMNVVMTEDGRMIEIQGT
                     AEGEPFSHDELMALLASANK"
     CDS             7065..7706
                     /locus_tag="ctg1_316"
                     /transl_table=11
                     /translation="MKAYQREFIEFALEKEVLKFGEFTLKSGRKSPYFFNAGLFNTGRD
                     LARLGRFYAAALADSGIEFDVLFGPAYKGIPIATTTAVALADHHDIDTPYCFNRKEAKN
                     HGEGGNLVGSALEGRIMLVDDVITAGTAIRESMEIIKANGADLAGVLVAIDRQEKGKGE
                     LSAIQEVERDFGCAVISIVSLTDLITYLEEQGGNAEHLEAVKAYRAEFGI"
     aSDomain        7092..7625
                     /aSDomain="TIGR00336"
                     /aSTool="tigrfam"
                     /description="pyrE: orotate phosphoribosyltransferase"
                     /detection="hmmscan"
                     /domain_id="TIGRFam_ctg1_316_0005"
                     /evalue="3.90E-69"
                     /identifier="TIGR00336"
                     /label="ctg1_316"
                     /locus_tag="ctg1_316"
                     /protein_end="187"
                     /protein_start="9"
                     /score="229.8"
                     /tool="antismash"
                     /translation="EFALEKEVLKFGEFTLKSGRKSPYFFNAGLFNTGRDLARLGRFYA
                     AALADSGIEFDVLFGPAYKGIPIATTTAVALADHHDIDTPYCFNRKEAKNHGEGGNLVG
                     SALEGRIMLVDDVITAGTAIRESMEIIKANGADLAGVLVAIDRQEKGKGELSAIQEVER
                     DFGCAVISIVSLTDL"
     PFAM_domain     7200..7547
                     /aSDomain="Pribosyltran"
                     /aSTool="clusterhmmer"
                     /database="35.0"
                     /db_xref="PF00156.30"
                     /description="Phosphoribosyl transferase domain"
                     /detection="hmmscan"
                     /domain_id="clusterhmmer_ctg1_316_0018"
                     /evalue="6.90E-10"
                     /label="ctg1_316"
                     /locus_tag="ctg1_316"
                     /protein_end="161"
                     /protein_start="45"
                     /score="38.6"
                     /tool="antismash"
                     /translation="LARLGRFYAAALADSGIEFDVLFGPAYKGIPIATTTAVALADHHD
                     IDTPYCFNRKEAKNHGEGGNLVGSALEGRIMLVDDVITAGTAIRESMEIIKANGADLAG
                     VLVAIDRQEKGK"
     CDS             complement(7796..9205)
                     /locus_tag="ctg1_317"
                     /transl_table=11
                     /translation="MINKQRTLWFLLIAALLIRLLSLGFYPLMDTTESRYGEMARMMVE
                     TGNWLTPLFDYGVPFWGKPPLFTWMSAASVELFGLSEFTLRLPHWLAGVVVVAGAAWFA
                     KKNGYNPLVAAVVLSTTLVFSISAGAVMTDMALTLGLALAMIGFYQCWRGETLWGYVGF
                     IGLAIGLLAKGPVAIVLFGLAVFPWMVIQHGLIGAFVELWRRFPLIKGTLLMLAIALPW
                     YIMAERATPGFIDYFIVGEHYKRFVEPGWTGDLYGSGHEEPKGKIWLFWLLAVLPWSLI
                     LPVLMLVRAKFGLEQAKQNHGFTSFAIWWALSPLILFTVSSNILPTYVLPGTPAIGLLI
                     AIFWKNKDTIWLTIAALIVPVALIAATYMLSTGKIADSSDKHLILSLDPEVKIFYVYPR
                     SYSGQYYSNGQAKVLRTEEQLEGLDQFYLIAFKDRMTHDFPRYQEQFDCSDVIAESHNR
                     GAILCKVKPQQ"
     PFAM_domain     complement(8495..9121)
                     /aSDomain="PMT"
                     /aSTool="clusterhmmer"
                     /database="35.0"
                     /db_xref="PF02366.21"
                     /db_xref="GO:0000030"
                     /db_xref="GO:0006493"
                     /db_xref="GO:0016020"
                     /description="Dolichyl-phosphate-mannose-protein
                     mannosyltransferase"
                     /detection="hmmscan"
                     /domain_id="clusterhmmer_ctg1_317_0019"
                     /evalue="1.90E-18"
                     /gene_ontologies="GO:0000030: mannosyltransferase activity"
                     /gene_ontologies="GO:0006493: protein O-linked
                     glycosylation"
                     /gene_ontologies="GO:0016020: membrane"
                     /label="ctg1_317"
                     /locus_tag="ctg1_317"
                     /protein_end="237"
                     /protein_start="28"
                     /score="67.1"
                     /tool="antismash"
                     /translation="MDTTESRYGEMARMMVETGNWLTPLFDYGVPFWGKPPLFTWMSAA
                     SVELFGLSEFTLRLPHWLAGVVVVAGAAWFAKKNGYNPLVAAVVLSTTLVFSISAGAVM
                     TDMALTLGLALAMIGFYQCWRGETLWGYVGFIGLAIGLLAKGPVAIVLFGLAVFPWMVI
                     QHGLIGAFVELWRRFPLIKGTLLMLAIALPWYIMAERATPGFIDYF"
     CDS             complement(9383..9877)
                     /gene_functions="biosynthetic-additional
                     (rule-based-clusters) CTP_transf_like"
                     /gene_kind="biosynthetic-additional"
                     /locus_tag="ctg1_318"
                     /sec_met_domain="CTP_transf_like (E-value: 9.6e-20,
                     bitscore: 68.8, seeds: 65, tool: rule-based-clusters)"
                     /transl_table=11
                     /translation="MTKKRLSRVIYPGTFDPITNGHLDLIERASTMFDEVIIAIAASPS
                     KNTMFTLDERVQFTREVTKHLDNVTAKGFSGLLVNFAEDEKANVLIRGLRTTVDFEYEF
                     GLTNMYRRLLPGLESVFLTPAEEHAFISSTLVREVAIHGGDVSQFVPPLIEQALQTKKV
                     V"
     aSDomain        complement(9395..9853)
                     /aSDomain="TIGR01510"
                     /aSTool="tigrfam"
                     /description="coaD_prev_kdtB: pantetheine-phosphate
                     adenylyltransferase"
                     /detection="hmmscan"
                     /domain_id="TIGRFam_ctg1_318_0006"
                     /evalue="6.10E-58"
                     /identifier="TIGR01510"
                     /label="ctg1_318"
                     /locus_tag="ctg1_318"
                     /protein_end="161"
                     /protein_start="8"
                     /score="193.2"
                     /tool="antismash"
                     /translation="VIYPGTFDPITNGHLDLIERASTMFDEVIIAIAASPSKNTMFTLD
                     ERVQFTREVTKHLDNVTAKGFSGLLVNFAEDEKANVLIRGLRTTVDFEYEFGLTNMYRR
                     LLPGLESVFLTPAEEHAFISSTLVREVAIHGGDVSQFVPPLIEQALQTK"
     PFAM_domain     complement(9464..9850)
                     /aSDomain="CTP_transf_like"
                     /aSTool="clusterhmmer"
                     /database="35.0"
                     /db_xref="PF01467.29"
                     /db_xref="GO:0003824"
                     /db_xref="GO:0009058"
                     /description="Cytidylyltransferase-like"
                     /detection="hmmscan"
                     /domain_id="clusterhmmer_ctg1_318_0020"
                     /evalue="6.00E-19"
                     /gene_ontologies="GO:0003824: catalytic activity"
                     /gene_ontologies="GO:0009058: biosynthetic process"
                     /label="ctg1_318"
                     /locus_tag="ctg1_318"
                     /protein_end="138"
                     /protein_start="9"
                     /score="68.8"
                     /tool="antismash"
                     /translation="IYPGTFDPITNGHLDLIERASTMFDEVIIAIAASPSKNTMFTLDE
                     RVQFTREVTKHLDNVTAKGFSGLLVNFAEDEKANVLIRGLRTTVDFEYEFGLTNMYRRL
                     LPGLESVFLTPAEEHAFISSTLVRE"
     aSDomain        complement(9674..9856)
                     /aSDomain="TIGR00125"
                     /aSTool="tigrfam"
                     /description="cyt_tran_rel: cytidyltransferase-like domain"
                     /detection="hmmscan"
                     /domain_id="TIGRFam_ctg1_318_0007"
                     /evalue="1.00E-18"
                     /identifier="TIGR00125"
                     /label="ctg1_318"
                     /locus_tag="ctg1_318"
                     /protein_end="68"
                     /protein_start="7"
                     /score="65.2"
                     /tool="antismash"
                     /translation="RVIYPGTFDPITNGHLDLIERASTMFDEVIIAIAASPSKNTMFTL
                     DERVQFTREVTKHLDN"
     CDS             10001..11035
                     /gene_functions="biosynthetic (rule-based-clusters)
                     saccharide: Glyco_transf_9"
                     /gene_kind="biosynthetic"
                     /locus_tag="ctg1_319"
                     /sec_met_domain="Glyco_transf_9 (E-value: 6.1e-19,
                     bitscore: 66.0, seeds: 18, tool: rule-based-clusters)"
                     /transl_table=11
                     /translation="MKNILVVRNDKIGDFMLAWPSFAMLKASMPDCRVTALVPSYTVAL
                     AKACPWIDEVIVDCGKNADKHTQKYLVQTLKGAKFDASINLFSTTYNALLVWKAKIPYR
                     LAPATKFAQLFYNRRIKQKRSQSAKPEYEYNLDLVRAFLTDQSIDIVEPRAPYFSFSLD
                     ALAKQKEKLAVELGLNKALPWIFVHAGSGGSANNLTLEQYSDLVAGIDGNFNVVLTAGP
                     GEEEKARELQVLLAEKQINSVVYDKNDGLVDFSCSLACASLFIAGSTGPLHIAAALDVP
                     TVGFFPAKRSATPLRWKPLNSDGRHLAFSPPQAEDKASQENMTRIDIAKVTQELNLWAA
                     QYLS"
     PFAM_domain     10211..10930
                     /aSDomain="Glyco_transf_9"
                     /aSTool="clusterhmmer"
                     /database="35.0"
                     /db_xref="PF01075.20"
                     /db_xref="GO:0016757"
                     /description="Glycosyltransferase family 9
                     (heptosyltransferase)"
                     /detection="hmmscan"
                     /domain_id="clusterhmmer_ctg1_319_0021"
                     /evalue="3.70E-17"
                     /gene_ontologies="GO:0016757: glycosyltransferase activity"
                     /label="ctg1_319"
                     /locus_tag="ctg1_319"
                     /protein_end="310"
                     /protein_start="70"
                     /score="62.6"
                     /tool="antismash"
                     /translation="LVQTLKGAKFDASINLFSTTYNALLVWKAKIPYRLAPATKFAQLF
                     YNRRIKQKRSQSAKPEYEYNLDLVRAFLTDQSIDIVEPRAPYFSFSLDALAKQKEKLAV
                     ELGLNKALPWIFVHAGSGGSANNLTLEQYSDLVAGIDGNFNVVLTAGPGEEEKARELQV
                     LLAEKQINSVVYDKNDGLVDFSCSLACASLFIAGSTGPLHIAAALDVPTVGFFPAKRSA
                     TPLRWKPLNSDGRHLAFS"
     CDS             complement(11004..11783)
                     /gene_functions="biosynthetic (rule-based-clusters)
                     saccharide: Glycos_transf_2"
                     /gene_kind="biosynthetic"
                     /locus_tag="ctg1_320"
                     /sec_met_domain="Glycos_transf_2 (E-value: 7.1e-17,
                     bitscore: 59.3, seeds: 256, tool: rule-based-clusters)"
                     /transl_table=11
                     /translation="MTKPTLAVALIVKNESKHLRACLETVQGWVDEIVILDSGSSDDTK
                     AIAEEMGAKFYTNSDWPGFGRQRQFAQSHVQSDFVFWLDADERVTPELKVSILEAVSKN
                     APTTIYQFARLSWVFGRFIKHCGWYPDKVLRLYPTKLTQYNDSLVHEKVETDKSMTIET
                     LQGDLIHYTYDDIHHYLVKSAGYAKAWAEQREKRGKKSSISQGILHAVACFVKMYIVKA
                     GFLDGKQGLLLCLLSAHSTFVKYADLWVRTSTEPPKG"
     PFAM_domain     complement(11436..11762)
                     /aSDomain="Glycos_transf_2"
                     /aSTool="clusterhmmer"
                     /database="35.0"
                     /db_xref="PF00535.29"
                     /description="Glycosyl transferase family 2"
                     /detection="hmmscan"
                     /domain_id="clusterhmmer_ctg1_320_0022"
                     /evalue="1.90E-14"
                     /label="ctg1_320"
                     /locus_tag="ctg1_320"
                     /protein_end="116"
                     /protein_start="7"
                     /score="53.9"
                     /tool="antismash"
                     /translation="VALIVKNESKHLRACLETVQGWVDEIVILDSGSSDDTKAIAEEMG
                     AKFYTNSDWPGFGRQRQFAQSHVQSDFVFWLDADERVTPELKVSILEAVSKNAPTTIYQ
                     FARLS"
     CDS             complement(11820..12893)
                     /gene_functions="biosynthetic (rule-based-clusters)
                     saccharide: Glyco_transf_9"
                     /gene_kind="biosynthetic"
                     /locus_tag="ctg1_321"
                     /sec_met_domain="Glyco_transf_9 (E-value: 4.3e-52,
                     bitscore: 174.5, seeds: 18, tool: rule-based-clusters)"
                     /transl_table=11
                     /translation="MTECAGTMALFTSPPQSICILRLSAIGDVCNTIAAVQAIQAHWPK
                     TQITWVTGSLEAKLLKSIQGVNIVVFDKKAGWRGYRDLWRQLHGQQFDALLHMQYALRA
                     SIATLGIKANYKLGFDADRAQDFQQLFTNVKVPSPQKMHVLDGLLAFNDTLGIPAEFPS
                     WQLNYSQQHADWVEPLLVGQRNLIIVPAASKGYKNWTAEGYVAVINHAVEKGWKVILAG
                     SPAAIEVELGAKIEALCSHTITNVIGQSSLMQMLALLDMGDLVIAPDTGPTHMANAMQT
                     PVIGLYAHHNPQRTGPYRYLDYVVSAYEEAIVAETGKASRELEWRARVKDKHAMQRIKA
                     ESVVAMFDHVVKSEALQ"
     PFAM_domain     complement(11937..12653)
                     /aSDomain="Glyco_transf_9"
                     /aSTool="clusterhmmer"
                     /database="35.0"
                     /db_xref="PF01075.20"
                     /db_xref="GO:0016757"
                     /description="Glycosyltransferase family 9
                     (heptosyltransferase)"
                     /detection="hmmscan"
                     /domain_id="clusterhmmer_ctg1_321_0023"
                     /evalue="6.50E-50"
                     /gene_ontologies="GO:0016757: glycosyltransferase activity"
                     /label="ctg1_321"
                     /locus_tag="ctg1_321"
                     /protein_end="319"
                     /protein_start="80"
                     /score="169.9"
                     /tool="antismash"
                     /translation="RDLWRQLHGQQFDALLHMQYALRASIATLGIKANYKLGFDADRAQ
                     DFQQLFTNVKVPSPQKMHVLDGLLAFNDTLGIPAEFPSWQLNYSQQHADWVEPLLVGQR
                     NLIIVPAASKGYKNWTAEGYVAVINHAVEKGWKVILAGSPAAIEVELGAKIEALCSHTI
                     TNVIGQSSLMQMLALLDMGDLVIAPDTGPTHMANAMQTPVIGLYAHHNPQRTGPYRYLD
                     YVVSAYEEAIVAETGKA"
     CDS             13041..13856
                     /gene_functions="biosynthetic (rule-based-clusters)
                     saccharide: Glycos_transf_2"
                     /gene_kind="biosynthetic"
                     /locus_tag="ctg1_322"
                     /sec_met_domain="Glycos_transf_2 (E-value: 9.3e-16,
                     bitscore: 55.7, seeds: 256, tool: rule-based-clusters)"
                     /transl_table=11
                     /translation="MRYEVIMSAYNDADVLQLTLSGYLNQVDKDFGICVADDGSGPDIE
                     QLVEEFQRKGLRIRHIWHEDKGFRRTVILNKAVASSQAERIIFTDSDCIPHPCFVADHK
                     AASRPKRLVTGPRVYLGPDITQWLKNGDSSIIELNRTSLLIWLSIRKQLSKIEQAIRYP
                     AWLLPFFNRMKTVWPYGANFAVDRQDLLLVNGFDEDFLGWGGEDVDLSHRLSLVGVTAH
                     SSLGRAVVYHLEHPIREADDGDETLTQLKQQKLNTTAAYCRNGMNKWLD"
     PFAM_domain     13053..13433
                     /aSDomain="Glycos_transf_2"
                     /aSTool="clusterhmmer"
                     /database="35.0"
                     /db_xref="PF00535.29"
                     /description="Glycosyl transferase family 2"
                     /detection="hmmscan"
                     /domain_id="clusterhmmer_ctg1_322_0024"
                     /evalue="2.50E-13"
                     /label="ctg1_322"
                     /locus_tag="ctg1_322"
                     /protein_end="131"
                     /protein_start="4"
                     /score="50.3"
                     /tool="antismash"
                     /translation="VIMSAYNDADVLQLTLSGYLNQVDKDFGICVADDGSGPDIEQLVE
                     EFQRKGLRIRHIWHEDKGFRRTVILNKAVASSQAERIIFTDSDCIPHPCFVADHKAASR
                     PKRLVTGPRVYLGPDITQWLKNG"
     PFAM_domain     13575..13745
                     /aSDomain="Glyco_transf_7C"
                     /aSTool="clusterhmmer"
                     /database="35.0"
                     /db_xref="PF02709.17"
                     /description="N-terminal domain of galactosyltransferase"
                     /detection="hmmscan"
                     /domain_id="clusterhmmer_ctg1_322_0025"
                     /evalue="7.10E-11"
                     /label="ctg1_322"
                     /locus_tag="ctg1_322"
                     /protein_end="235"
                     /protein_start="178"
                     /score="41.8"
                     /tool="antismash"
                     /translation="YGANFAVDRQDLLLVNGFDEDFLGWGGEDVDLSHRLSLVGVTAHS
                     SLGRAVVYHLEH"
     CDS             13897..14607
                     /locus_tag="ctg1_323"
                     /transl_table=11
                     /translation="MQQVSPNPNTMIWYDSTFISAPDEQLFCSDYWQKQDKVLGSAQGR
                     GTTWFVETEHLPAALRHYRRGGLFGKLVRDQYWFNGWHNTRSFREFSLLSKLIEADVNV
                     PRPLAAMAVRSGLYYRADLLSEKIANAQDLVAILQSGALEKLAYHRIGAEIRAMHDVGV
                     NHTDLNIHNLLIDDQNKVWIIDFDKCAEQPGESWKQDNLSRLKRSFEKELGRYQIHWQL
                     EDFDELLKGYELGK"
     PFAM_domain     13984..14592
                     /aSDomain="Kdo"
                     /aSTool="clusterhmmer"
                     /database="35.0"
                     /db_xref="PF06293.17"
                     /description="Lipopolysaccharide kinase (Kdo/WaaP) family"
                     /detection="hmmscan"
                     /domain_id="clusterhmmer_ctg1_323_0026"
                     /evalue="1.80E-60"
                     /label="ctg1_323"
                     /locus_tag="ctg1_323"
                     /protein_end="232"
                     /protein_start="29"
                     /score="204.0"
                     /tool="antismash"
                     /translation="DYWQKQDKVLGSAQGRGTTWFVETEHLPAALRHYRRGGLFGKLVR
                     DQYWFNGWHNTRSFREFSLLSKLIEADVNVPRPLAAMAVRSGLYYRADLLSEKIANAQD
                     LVAILQSGALEKLAYHRIGAEIRAMHDVGVNHTDLNIHNLLIDDQNKVWIIDFDKCAEQ
                     PGESWKQDNLSRLKRSFEKELGRYQIHWQLEDFDELLKGY"
     CDS             complement(14710..15648)
                     /locus_tag="ctg1_324"
                     /transl_table=11
                     /translation="MTLSGGIIVIDDSDITFVVQGPVQQTPGREQIEGITQRCLASIRQ
                     FFPSSTIILSTWENQPIEGLDYDVLVESVDPGSNKVFNDGTPLVLNNNRQLKSSNAGLA
                     AVSSRYAVKLRSDNLLSGRAFVDTYCKYYDLPRAAKFQYFKQRIITSSAFFIGSHYGKT
                     VHFHKSDLFDFGLTEDLLKVWPNKPIPEIHFELNSGKKQRYPATEQFLTLSWLSDLLGE
                     PLHINSKADDSANLPSTFWGDFIANNIIVDTPEALQLDVTERFYQRGNLSLEYDLEDWL
                     ALNHGSKPKLDKKRAERAFKQFCGRIARRLP"
     PFAM_domain     complement(14719..15606)
                     /aSDomain="WavE"
                     /aSTool="clusterhmmer"
                     /database="35.0"
                     /db_xref="PF07507.14"
                     /description="WavE lipopolysaccharide synthesis"
                     /detection="hmmscan"
                     /domain_id="clusterhmmer_ctg1_324_0027"
                     /evalue="4.80E-88"
                     /label="ctg1_324"
                     /locus_tag="ctg1_324"
                     /protein_end="310"
                     /protein_start="14"
                     /score="295.4"
                     /tool="antismash"
                     /translation="ITFVVQGPVQQTPGREQIEGITQRCLASIRQFFPSSTIILSTWEN
                     QPIEGLDYDVLVESVDPGSNKVFNDGTPLVLNNNRQLKSSNAGLAAVSSRYAVKLRSDN
                     LLSGRAFVDTYCKYYDLPRAAKFQYFKQRIITSSAFFIGSHYGKTVHFHKSDLFDFGLT
                     EDLLKVWPNKPIPEIHFELNSGKKQRYPATEQFLTLSWLSDLLGEPLHINSKADDSANL
                     PSTFWGDFIANNIIVDTPEALQLDVTERFYQRGNLSLEYDLEDWLALNHGSKPKLDKKR
                     AERAFKQFCGRIARR"
     CDS             complement(15638..16381)
                     /locus_tag="ctg1_325"
                     /transl_table=11
                     /translation="MIVIPMAGMSSRFFKAGYDKPKYMLMAHGKTLFDHAVESFSLYFK
                     SEHFLFIVRNVYDTPAFVEQQANTLGISNFDIVILNDETRGQAETVTLGLEKWKASQQS
                     SKDQTLTIFNIDTFRPNFEFPDLNTLGDGYLEVFRGKGDNWSFAKPISDDSTEVVQTAE
                     KNPISDLCCTGLYHFHSLEQYLEAYYHYLTKPQEQWEKGELYVAPLYNELIQASRKIHY
                     HLIPREEVIFCGVPSEYSDFLKHDA"
     CDS             complement(16378..17967)
                     /locus_tag="ctg1_326"
                     /transl_table=11
                     /translation="MFLIMSAAYVGQELQSEFGMIPPSFLPLGNRRLFQHQVKLAPKGV
                     KVYLSIPESYQVSSTDKRWLESENVDVLETPDGLSLGASLVAALNLSEHSLDTPLHVLF
                     GDTLFTELPRGDDIVGVSDVTDSYNWAVVTNDDMQWLKDSHNQIESNSHNVVNGYFKFS
                     SPRQLIKSVTQSNWNFLNGLNRYHKQVGLTPAFSNHWLDFGHVNTYYRSKASFTTQRAF
                     NELKINSSWVEKSSVKSHKIAAEANWFAKLPFSLRGFIPQFLGSTVESNQVSYRLEYLH
                     QTALNELYVFSDLPPAIWEKILLGSIEFLKSCLKEHAPADTSANHLNELFGNKTAVRLN
                     EYCADNGIKLTDKWQFNNEPPVSLTEVLSHSSQHLPCNIGWPSSVLHGDFCFSNILYDF
                     RAARIKTIDPRGMTPDGTLTIYGDIRYDIAKLSHSILGMYDWIIAGYYDVEIEQDQIHF
                     HIDEPARHKTIQQRFIELIADEFDISAVSLMAMQIQLFLSMLPLHNDDKKRQQALFSNA
                     FRLFFLMKRLEK"
     CDS             complement(17958..18395)
                     /locus_tag="ctg1_327"
                     /transl_table=11
                     /translation="MFSHSLFVQSSFVDKKESKLKRLVVDLDGTLTQANTSDYRNVLPR
                     EDVIQKLREYKSQGFDITISTARNMRTYEGNVGKINIHTLPIITEWLDKHNVPYDEILV
                     GKPWCGHDGFYIDDRAVRPSEFADLSREQINELLEKEKACS"
     aSDomain        complement(17961..18338)
                     /aSDomain="TIGR01689"
                     /aSTool="tigrfam"
                     /description="EcbF-BcbF: capsule biosynthesis phosphatase"
                     /detection="hmmscan"
                     /domain_id="TIGRFam_ctg1_327_0008"
                     /evalue="6.40E-68"
                     /identifier="TIGR01689"
                     /label="ctg1_327"
                     /locus_tag="ctg1_327"
                     /protein_end="145"
                     /protein_start="19"
                     /score="224.5"
                     /tool="antismash"
                     /translation="LKRLVVDLDGTLTQANTSDYRNVLPREDVIQKLREYKSQGFDITI
                     STARNMRTYEGNVGKINIHTLPIITEWLDKHNVPYDEILVGKPWCGHDGFYIDDRAVRP
                     SEFADLSREQINELLEKEKACS"
     aSDomain        complement(18018..18335)
                     /aSDomain="TIGR01681"
                     /aSTool="tigrfam"
                     /description="HAD-SF-IIIC: HAD phosphatase, family IIIC"
                     /detection="hmmscan"
                     /domain_id="TIGRFam_ctg1_327_0009"
                     /evalue="2.90E-10"
                     /identifier="TIGR01681"
                     /label="ctg1_327"
                     /locus_tag="ctg1_327"
                     /protein_end="126"
                     /protein_start="20"
                     /score="39.1"
                     /tool="antismash"
                     /translation="KRLVVDLDGTLTQANTSDYRNVLPREDVIQKLREYKSQGFDITIS
                     TARNMRTYEGNVGKINIHTLPIITEWLDKHNVPYDEILVGKPWCGHDGFYIDDRAVRPS
                     EF"
     PFAM_domain     complement(18132..18329)
                     /aSDomain="Hydrolase_3"
                     /aSTool="clusterhmmer"
                     /database="35.0"
                     /db_xref="PF08282.15"
                     /description="haloacid dehalogenase-like hydrolase"
                     /detection="hmmscan"
                     /domain_id="clusterhmmer_ctg1_327_0028"
                     /evalue="1.40E-05"
                     /label="ctg1_327"
                     /locus_tag="ctg1_327"
                     /protein_end="88"
                     /protein_start="22"
                     /score="25.1"
                     /tool="antismash"
                     /translation="LVVDLDGTLTQANTSDYRNVLPREDVIQKLREYKSQGFDITISTA
                     RNMRTYEGNVGKINIHTLPII"
     CDS             complement(18515..19762)
                     /gene_functions="biosynthetic (rule-based-clusters)
                     saccharide: Wzy_C"
                     /gene_kind="biosynthetic"
                     /locus_tag="ctg1_328"
                     /sec_met_domain="Wzy_C (E-value: 1.8e-19, bitscore: 67.9,
                     seeds: 81, tool: rule-based-clusters)"
                     /transl_table=11
                     /translation="MNTNYSSAPAWINTLSALFIALFFASYFNEGFNVFSALLALTAIA
                     TLVYHRKGETRPKIKELQLLNWTFGLFAIHLAIITLSAYLDLDTRSIGSSIEYPAKALL
                     LCIVSYAVIFTRVSIKSLCYGLTLGAFLGCLISGFNVYIDHIRGFAALMPIQKGNAAIL
                     FSSLLFTLSLYWHKSQQKLAWFCLLGANLALAASVLSLSRGGWILAPLTYLIAAAVFFK
                     QVSRRYLAIAFLSLFATLLLVVVTAPLSIEDRVAVVASEAQSEQGSVGVRIEMWKFAWQ
                     LFLDKPLLGWGEHALQPRLDLAVATGELSEYARGFNGNAHNSYLNALSQRGVIGFVGLM
                     AFLAVPGIFYLSNLVKAKGAETKLCATLGGVNILSTAGFCVSQAHFLHNEGIVLYATTN
                     AILLGFLIRAKHAENH"
     PFAM_domain     complement(18743..19192)
                     /aSDomain="Wzy_C"
                     /aSTool="clusterhmmer"
                     /database="35.0"
                     /db_xref="PF04932.18"
                     /description="O-Antigen ligase"
                     /detection="hmmscan"
                     /domain_id="clusterhmmer_ctg1_328_0029"
                     /evalue="1.10E-18"
                     /label="ctg1_328"
                     /locus_tag="ctg1_328"
                     /protein_end="340"
                     /protein_start="190"
                     /score="67.5"
                     /tool="antismash"
                     /translation="NLALAASVLSLSRGGWILAPLTYLIAAAVFFKQVSRRYLAIAFLS
                     LFATLLLVVVTAPLSIEDRVAVVASEAQSEQGSVGVRIEMWKFAWQLFLDKPLLGWGEH
                     ALQPRLDLAVATGELSEYARGFNGNAHNSYLNALSQRGVIGFVGLM"
     CDS             complement(19790..21067)
                     /gene_functions="biosynthetic (rule-based-clusters)
                     saccharide: Glycos_transf_1"
                     /gene_kind="biosynthetic"
                     /locus_tag="ctg1_329"
                     /sec_met_domain="Glycos_transf_1 (E-value: 3.5e-10,
                     bitscore: 37.3, seeds: 63, tool: rule-based-clusters)"
                     /transl_table=11
                     /translation="MIVRFVYTLLLAIVAPVFLYGLFKSKPGKPSVGKRWREHFGVTPP
                     LKRSSNPVIWFHAVSVGEVLAVTPLIKRYAAENPNSQIVITTTTATGAEQAEKLSHIAE
                     HRYMPLDFCFAVKRFMCVIKPSKMIIVETELWPNTLHSVAHAGVPITVINARLSERSCR
                     RYQRIQPLFNTIAPTISVLCCQFDDDANRFKRLGVASERIYVTGSIKFDIHVSEQQIEK
                     GGSLRASFGQERPVWIAASTHNGEDEHILEVHRQLLHKHPDLLLIIVPRHPERFNDVAK
                     LCHDHGFNTEKRSEMASELTAKTSIVVGDTMGEMMTYLAASDVCFMGGSLLGKKVGGHN
                     LLEPAAIGIPSLIGPSYFNFKEITQQLVDNQGTIVCENTEQIFCSVSKLIEKPSLASTM
                     GSASQQVVRQNQGALTRTLDSLSTPV"
     PFAM_domain     complement(20429..20968)
                     /aSDomain="Glycos_transf_N"
                     /aSTool="clusterhmmer"
                     /database="35.0"
                     /db_xref="PF04413.19"
                     /description="3-Deoxy-D-manno-octulosonic-acid transferase
                     (kdotransferase)"
                     /detection="hmmscan"
                     /domain_id="clusterhmmer_ctg1_329_0030"
                     /evalue="3.10E-61"
                     /label="ctg1_329"
                     /locus_tag="ctg1_329"
                     /protein_end="213"
                     /protein_start="33"
                     /score="206.2"
                     /tool="antismash"
                     /translation="KRWREHFGVTPPLKRSSNPVIWFHAVSVGEVLAVTPLIKRYAAEN
                     PNSQIVITTTTATGAEQAEKLSHIAEHRYMPLDFCFAVKRFMCVIKPSKMIIVETELWP
                     NTLHSVAHAGVPITVINARLSERSCRRYQRIQPLFNTIAPTISVLCCQFDDDANRFKRL
                     GVASERIYVTGSIKFDI"
     CDS             complement(21064..22479)
                     /locus_tag="ctg1_330"
                     /transl_table=11
                     /translation="MNQHSIAERHFHWIYALGFAVGLAFTFLYAQNQILTGDQTQMLYK
                     GYLGAYQDTWLSYGNAASAVGNVPGSLSTWLIGLPLLVWDSPWSPMVLLIALRIVSLVL
                     LDNVIKTMMPEKDNSLTRLLFLAIYWLNPWFLYDSLLYNPSYLCLFAAMHLWSATKMSQ
                     SKSLGYTFIHVLSIGLAMQLHYSWPILAVISVYLFYRQMGQVSWLGAISAVIALVLSLV
                     PYLQEYAVNDELSRESDRYIGYGLVHVYPVLKALLYWLRYGSMLFSNKVIAYGEFDWLT
                     QIQWLKLSALTLWKTLVFVVGAATVVISARFNWLWWKRVKPLCLRGRGNVEKQQWLELY
                     AFGAVVGVLISAALSPITFSYWHLILVYPFAILPILIGIRSVLVSKESGIMAPIKLTRF
                     VQRYKFTSYVATWFTYPEKRLLLLKAALGYLLVLNLLASHDSIKYSYNADYVQQTEHYL
                     IEESLISPNVKSQ"
     CDS             complement(22499..22903)
                     /locus_tag="ctg1_331"
                     /transl_table=11
                     /translation="MRALLDRLLQYRLVRFALTGGMATAIHIAVAFSFIHLVKDSVLYA
                     NIVGFSIAFVFSYFAQTVLVFRHKVNLGNALRFFMVQFGALMISQAISELFSDWNSYIR
                     IMMVVVILPIITYLIHKVWTYSGSSESTPH"
     PFAM_domain     complement(22529..22861)
                     /aSDomain="GtrA"
                     /aSTool="clusterhmmer"
                     /database="35.0"
                     /db_xref="PF04138.17"
                     /db_xref="GO:0000271"
                     /db_xref="GO:0016020"
                     /description="GtrA-like protein"
                     /detection="hmmscan"
                     /domain_id="clusterhmmer_ctg1_331_0031"
                     /evalue="4.00E-14"
                     /gene_ontologies="GO:0000271: polysaccharide biosynthetic
                     process"
                     /gene_ontologies="GO:0016020: membrane"
                     /label="ctg1_331"
                     /locus_tag="ctg1_331"
                     /protein_end="125"
                     /protein_start="14"
                     /score="52.9"
                     /tool="antismash"
                     /translation="RFALTGGMATAIHIAVAFSFIHLVKDSVLYANIVGFSIAFVFSYF
                     AQTVLVFRHKVNLGNALRFFMVQFGALMISQAISELFSDWNSYIRIMMVVVILPIITYL
                     IHKVWTY"
     CDS             complement(22906..23886)
                     /gene_functions="biosynthetic (rule-based-clusters)
                     saccharide: Glycos_transf_2"
                     /gene_functions="biosynthetic-additional (smcogs)
                     SMCOG1123:polyprenol-monophosphomannose synthase ppm1
                     (Score: 229; E-value: 1.5e-69)"
                     /gene_kind="biosynthetic"
                     /locus_tag="ctg1_332"
                     /sec_met_domain="Glycos_transf_2 (E-value: 8.5e-35,
                     bitscore: 117.7, seeds: 256, tool: rule-based-clusters)"
                     /transl_table=11
                     /translation="MTTNSPTISIICPCYNEEQVVSLFMERITTVLQQTEYDYEVILIN
                     DGSKDNTLSVIKQLQQQDAHIRVVNLSRNFGKEAALTAGIDLARGEVLIPIDADLQDPP
                     ELIHDFLEKWREGYDVVVAKRADRSTDSWAKKFSAEMFYKFHNAVAQVDIPENVGDFRL
                     INRRVVNAIQLLPENQRFMKGIFSWVGFKTAVVEYKREAREAGETSFNGWKLWNFALDG
                     ITSFSTAPLRIWLYIGSFISALAFIYGSFTVVKTLIYGIDAPGYASTITIMLFLGGVQL
                     IGIGVMGEYIGRLYMESKRRPTYIIEEDSISSPSIVKSQDDSPSQ"
     PFAM_domain     complement(23380..23862)
                     /aSDomain="Glycos_transf_2"
                     /aSTool="clusterhmmer"
                     /database="35.0"
                     /db_xref="PF00535.29"
                     /description="Glycosyl transferase family 2"
                     /detection="hmmscan"
                     /domain_id="clusterhmmer_ctg1_332_0032"
                     /evalue="2.10E-34"
                     /label="ctg1_332"
                     /locus_tag="ctg1_332"
                     /protein_end="169"
                     /protein_start="8"
                     /score="118.9"
                     /tool="antismash"
                     /translation="SIICPCYNEEQVVSLFMERITTVLQQTEYDYEVILINDGSKDNTL
                     SVIKQLQQQDAHIRVVNLSRNFGKEAALTAGIDLARGEVLIPIDADLQDPPELIHDFLE
                     KWREGYDVVVAKRADRSTDSWAKKFSAEMFYKFHNAVAQVDIPENVGDFRLINRRVV"
     CDS             complement(23924..24958)
                     /gene_functions="biosynthetic (rule-based-clusters)
                     saccharide: Glyco_transf_9"
                     /gene_kind="biosynthetic"
                     /locus_tag="ctg1_333"
                     /sec_met_domain="Glyco_transf_9 (E-value: 1.3e-68,
                     bitscore: 228.7, seeds: 18, tool: rule-based-clusters)"
                     /transl_table=11
                     /translation="MKILVIGPSWVGDMVMSQSLYIELKNRYPEATIDVLAPAWCEPIL
                     GRMPQVNRSIEMPIGHGAFDLKGRWRIGRQLKQHGYTHAYVLPNSAKSALIPLFAGISN
                     RIGWKGETRYGLLTDLRPNKRIFQYYVERFVALASPKDAMLDEVRLETCPRPKLSVDTQ
                     VQKQTLSKFSLTNDRVAIGMCPGAEFGPAKRWPDAHYAKVAQHVIDNGKQVWLFGSAKD
                     REVTEKIRNALTPEAQQHCYNVAGNTSLIEAVDLLAACDTVISNDSGLMHVSAAVGCNI
                     VAIYGSSSPDYTPPLGDRVQIVNTDIECRPCFKRECPLGHMNCLKQLEPSTVIAKLAAL
                     DIQS"
     aSDomain        complement(23939..24955)
                     /aSDomain="TIGR02195"
                     /aSTool="tigrfam"
                     /description="heptsyl_trn_II: lipopolysaccharide
                     heptosyltransferase II"
                     /detection="hmmscan"
                     /domain_id="TIGRFam_ctg1_333_0010"
                     /evalue="4.10E-142"
                     /identifier="TIGR02195"
                     /label="ctg1_333"
                     /locus_tag="ctg1_333"
                     /protein_end="340"
                     /protein_start="1"
                     /score="471.2"
                     /tool="antismash"
                     /translation="KILVIGPSWVGDMVMSQSLYIELKNRYPEATIDVLAPAWCEPILG
                     RMPQVNRSIEMPIGHGAFDLKGRWRIGRQLKQHGYTHAYVLPNSAKSALIPLFAGISNR
                     IGWKGETRYGLLTDLRPNKRIFQYYVERFVALASPKDAMLDEVRLETCPRPKLSVDTQV
                     QKQTLSKFSLTNDRVAIGMCPGAEFGPAKRWPDAHYAKVAQHVIDNGKQVWLFGSAKDR
                     EVTEKIRNALTPEAQQHCYNVAGNTSLIEAVDLLAACDTVISNDSGLMHVSAAVGCNIV
                     AIYGSSSPDYTPPLGDRVQIVNTDIECRPCFKRECPLGHMNCLKQLEPSTVIAKLAAL"
     PFAM_domain     complement(23996..24754)
                     /aSDomain="Glyco_transf_9"
                     /aSTool="clusterhmmer"
                     /database="35.0"
                     /db_xref="PF01075.20"
                     /db_xref="GO:0016757"
                     /description="Glycosyltransferase family 9
                     (heptosyltransferase)"
                     /detection="hmmscan"
                     /domain_id="clusterhmmer_ctg1_333_0033"
                     /evalue="1.50E-67"
                     /gene_ontologies="GO:0016757: glycosyltransferase activity"
                     /label="ctg1_333"
                     /locus_tag="ctg1_333"
                     /protein_end="321"
                     /protein_start="68"
                     /score="227.7"
                     /tool="antismash"
                     /translation="RWRIGRQLKQHGYTHAYVLPNSAKSALIPLFAGISNRIGWKGETR
                     YGLLTDLRPNKRIFQYYVERFVALASPKDAMLDEVRLETCPRPKLSVDTQVQKQTLSKF
                     SLTNDRVAIGMCPGAEFGPAKRWPDAHYAKVAQHVIDNGKQVWLFGSAKDREVTEKIRN
                     ALTPEAQQHCYNVAGNTSLIEAVDLLAACDTVISNDSGLMHVSAAVGCNIVAIYGSSSP
                     DYTPPLGDRVQIVNTDIECRPCFKRECPLGH"
     CDS             complement(24955..26724)
                     /locus_tag="ctg1_334"
                     /transl_table=11
                     /translation="MNILMALSQLEVTGAEVYATTVGNELTARGHNVFYVSDTLTKPHK
                     GDFFSLRFNKRSVPRRFWHVGYLVYLIKKHNIQLVHAHSRASSWSCHVACKITNTPMVT
                     TVHGRQPVHASRKKFHAMGDKALPVCEAIRDQLHNDLAVPMEQMEVSRNGIETSSFQWL
                     DAPNNTKPVVTIVGRLSGPKGELCYRLLDECLDAGKYDIRVVTGSKFESRFEKFSSSVN
                     FVGYTDDVPAMLGEADLVIGAGRVAMEALLCGRPTLAIGEATCIGIVDENNVDEAMATN
                     FGDIGPVDLDIDFTQIAALVEKGLSSSHCSQTTSETIRGNYSLTNIVDDIERIYQDVYV
                     TTLRREMPVIMYHRFIKDDSGKGVHGTYLHIDMFDKHMALLKKMGFETLTFEDLQDGRL
                     IRRLEANKRYIMLTVDDGYVDNLELMLPVLRKHDFKAVVYVVTGETFNRWDVENPSNPE
                     KSVPLMNAKQVKQLAESGHIEIGGHTLTHPKLDTLTDEQQRFEIIENKKALEATLGKSL
                     TSFAYPFGEHNQASKQIAKEAGYQYAVATNSGPLAFHQDPYQVRRIAIFPKTDVFGLWR
                     KVRGNYLFRKVKS"
     PFAM_domain     complement(25096..25512)
                     /aSDomain="Polysacc_deac_1"
                     /aSTool="clusterhmmer"
                     /database="35.0"
                     /db_xref="PF01522.24"
                     /db_xref="GO:0005975"
                     /db_xref="GO:0016810"
                     /description="Polysaccharide deacetylase"
                     /detection="hmmscan"
                     /domain_id="clusterhmmer_ctg1_334_0035"
                     /evalue="3.30E-30"
                     /gene_ontologies="GO:0005975: carbohydrate metabolic
                     process"
                     /gene_ontologies="GO:0016810: hydrolase activity, acting on
                     carbon-nitrogen (but not peptide) bonds"
                     /label="ctg1_334"
                     /locus_tag="ctg1_334"
                     /protein_end="543"
                     /protein_start="404"
                     /score="104.8"
                     /tool="antismash"
                     /translation="ANKRYIMLTVDDGYVDNLELMLPVLRKHDFKAVVYVVTGETFNRW
                     DVENPSNPEKSVPLMNAKQVKQLAESGHIEIGGHTLTHPKLDTLTDEQQRFEIIENKKA
                     LEATLGKSLTSFAYPFGEHNQASKQIAKEAGYQYA"
     PFAM_domain     complement(26251..26688)
                     /aSDomain="Glyco_transf_4"
                     /aSTool="clusterhmmer"
                     /database="35.0"
                     /db_xref="PF13439.9"
                     /description="Glycosyltransferase Family 4"
                     /detection="hmmscan"
                     /domain_id="clusterhmmer_ctg1_334_0034"
                     /evalue="4.40E-21"
                     /label="ctg1_334"
                     /locus_tag="ctg1_334"
                     /protein_end="158"
                     /protein_start="12"
                     /score="75.8"
                     /tool="antismash"
                     /translation="TGAEVYATTVGNELTARGHNVFYVSDTLTKPHKGDFFSLRFNKRS
                     VPRRFWHVGYLVYLIKKHNIQLVHAHSRASSWSCHVACKITNTPMVTTVHGRQPVHASR
                     KKFHAMGDKALPVCEAIRDQLHNDLAVPMEQMEVSRNGIETS"
     misc_feature    26910..26928
                     /note="TFBS match to DmdR1, Iron(II)-dependent repressor,
                     confidence: weak, score: 25.31"
                     /tool="antismash"
     CDS             complement(27469..28410)
                     /gene_functions="biosynthetic (rule-based-clusters)
                     saccharide: RmlD_sub_bind"
                     /gene_functions="biosynthetic-additional (smcogs)
                     SMCOG1010:NAD-dependent epimerase/dehydratase (Score:
                     145.2; E-value: 5e-44)"
                     /gene_kind="biosynthetic"
                     /locus_tag="ctg1_335"
                     /sec_met_domain="RmlD_sub_bind (E-value: 6e-06, bitscore:
                     23.1, seeds: 37, tool: rule-based-clusters)"
                     /transl_table=11
                     /translation="MIIVTGGAGMIGSNIIKALNAAGLNDILVVDNLKNGRKFKNLVDL
                     DITDYMDRDDFLTQVMAGDDFGPIEAVFHEGACSATTEWDGKYVMLNNYEYSKELLHYC
                     LDREIPFLYASSAATYGETTVFKEERQYEGALNVYGYSKQQFDNYVRRLWADAEAHGET
                     LSQITGFRYFNVYGPREQHKGSMASVAFHLNNQMNAGENPKLFEGSAHFKRDFVYVGDV
                     AKVNLWFMENGVSGIYNCGTGNAETFEAIAQAAIKHHGKGEIENIPFPDHLKGAYQEFT
                     QADLTNLRAAGCDVEFKTVAEGVAEYLAIVNK"
     aSDomain        complement(27478..28407)
                     /aSDomain="TIGR02197"
                     /aSTool="tigrfam"
                     /description="heptose_epim: ADP-glyceromanno-heptose
                     6-epimerase"
                     /detection="hmmscan"
                     /domain_id="TIGRFam_ctg1_335_0011"
                     /evalue="7.30E-124"
                     /identifier="TIGR02197"
                     /label="ctg1_335"
                     /locus_tag="ctg1_335"
                     /protein_end="311"
                     /protein_start="1"
                     /score="411.0"
                     /tool="antismash"
                     /translation="IIVTGGAGMIGSNIIKALNAAGLNDILVVDNLKNGRKFKNLVDLD
                     ITDYMDRDDFLTQVMAGDDFGPIEAVFHEGACSATTEWDGKYVMLNNYEYSKELLHYCL
                     DREIPFLYASSAATYGETTVFKEERQYEGALNVYGYSKQQFDNYVRRLWADAEAHGETL
                     SQITGFRYFNVYGPREQHKGSMASVAFHLNNQMNAGENPKLFEGSAHFKRDFVYVGDVA
                     KVNLWFMENGVSGIYNCGTGNAETFEAIAQAAIKHHGKGEIENIPFPDHLKGAYQEFTQ
                     ADLTNLRAAGCDVEFKTVAEGVAEYLAIV"
     PFAM_domain     complement(27688..28407)
                     /aSDomain="Epimerase"
                     /aSTool="clusterhmmer"
                     /database="35.0"
                     /db_xref="PF01370.24"
                     /description="NAD dependent epimerase/dehydratase family"
                     /detection="hmmscan"
                     /domain_id="clusterhmmer_ctg1_335_0036"
                     /evalue="2.90E-44"
                     /label="ctg1_335"
                     /locus_tag="ctg1_335"
                     /protein_end="241"
                     /protein_start="1"
                     /score="151.5"
                     /tool="antismash"
                     /translation="IIVTGGAGMIGSNIIKALNAAGLNDILVVDNLKNGRKFKNLVDLD
                     ITDYMDRDDFLTQVMAGDDFGPIEAVFHEGACSATTEWDGKYVMLNNYEYSKELLHYCL
                     DREIPFLYASSAATYGETTVFKEERQYEGALNVYGYSKQQFDNYVRRLWADAEAHGETL
                     SQITGFRYFNVYGPREQHKGSMASVAFHLNNQMNAGENPKLFEGSAHFKRDFVYVGDVA
                     KVNLWFMENGVSGIYNCG"
     CDS             28665..28889
                     /locus_tag="ctg1_336"
                     /transl_table=11
                     /translation="MKKIALIMAIAAGMASPAFAEAEGGAAGAGAGGAAAGSALTGGIV
                     IGTAAAVAVVAVASADDNNATTTSVSTTK"
     CDS             29067..29684
                     /locus_tag="ctg1_337"
                     /transl_table=11
                     /translation="MCSLLALTACSQRFQDVNATLSEAFLGADDVVMTAEEIRALPYAS
                     AYIRINDGAQIFVVLAFAEPNTATGVTQYKWMSSDRALFVYEKGRLVKTIGLFGDNLQG
                     VTRTEQTANSWQVNYDWMPDYRYGYQGIANRWGDGNETINTSVANYQTEKYSERVQFDV
                     LDHSLINEYWQDSKTGKTVRSIEYIVPQMAKVEFTVLKQPSM"
     PFAM_domain     29118..29666
                     /aSDomain="YjbF"
                     /aSTool="clusterhmmer"
                     /database="35.0"
                     /db_xref="PF11102.11"
                     /description="Group 4 capsule polysaccharide lipoprotein
                     gfcB, YjbF"
                     /detection="hmmscan"
                     /domain_id="clusterhmmer_ctg1_337_0037"
                     /evalue="2.70E-47"
                     /label="ctg1_337"
                     /locus_tag="ctg1_337"
                     /protein_end="200"
                     /protein_start="17"
                     /score="161.1"
                     /tool="antismash"
                     /translation="NATLSEAFLGADDVVMTAEEIRALPYASAYIRINDGAQIFVVLAF
                     AEPNTATGVTQYKWMSSDRALFVYEKGRLVKTIGLFGDNLQGVTRTEQTANSWQVNYDW
                     MPDYRYGYQGIANRWGDGNETINTSVANYQTEKYSERVQFDVLDHSLINEYWQDSKTGK
                     TVRSIEYIVPQMAKVEFTVL"
     CDS             29751..30560
                     /locus_tag="ctg1_338"
                     /transl_table=11
                     /translation="MFYHGWRNKECLKRRCLSLLMACPLFMVSAIAVTVSPASSAELSV
                     MLPQQSVRLEYPQPARLDRVLKDANNQAQLASVQLDYVQAQLFSSDKQASIDSKKAQVV
                     AQLKALQAQDPSVGADNVLAQLDSVQFHYREFTSLDYDLVQSLRDGNPQLVGNYQLNIG
                     ARHNKVSFLGAVKQPERVAHQAQWFLADYFNALGDVRLDSASRSAALVIQPDGKVIEVA
                     YGIWNFQPHFLAPGAIVYVPFKSLPSDFSTLNQEIADLLRHKVNHNE"
     PFAM_domain     29871..30239
                     /aSDomain="Caps_syn_GfcC_N"
                     /aSTool="clusterhmmer"
                     /database="35.0"
                     /db_xref="PF20616.1"
                     /description="Capsule biosynthesis GfcC, N-terminal"
                     /detection="hmmscan"
                     /domain_id="clusterhmmer_ctg1_338_0038"
                     /evalue="1.20E-10"
                     /label="ctg1_338"
                     /locus_tag="ctg1_338"
                     /protein_end="163"
                     /protein_start="40"
                     /score="41.8"
                     /tool="antismash"
                     /translation="AELSVMLPQQSVRLEYPQPARLDRVLKDANNQAQLASVQLDYVQA
                     QLFSSDKQASIDSKKAQVVAQLKALQAQDPSVGADNVLAQLDSVQFHYREFTSLDYDLV
                     QSLRDGNPQLVGNYQLNIG"
     PFAM_domain     30288..30545
                     /aSDomain="Caps_syn_GfcC_C"
                     /aSTool="clusterhmmer"
                     /database="35.0"
                     /db_xref="PF06251.14"
                     /description="Capsule biosynthesis GfcC C-terminal"
                     /detection="hmmscan"
                     /domain_id="clusterhmmer_ctg1_338_0039"
                     /evalue="7.30E-16"
                     /label="ctg1_338"
                     /locus_tag="ctg1_338"
                     /protein_end="265"
                     /protein_start="179"
                     /score="58.1"
                     /tool="antismash"
                     /translation="RVAHQAQWFLADYFNALGDVRLDSASRSAALVIQPDGKVIEVAYG
                     IWNFQPHFLAPGAIVYVPFKSLPSDFSTLNQEIADLLRHKV"
     CDS             30553..32748
                     /locus_tag="ctg1_339"
                     /transl_table=11
                     /translation="MNNKRLTPSILSAAITTVLSTASYGDVFKPATLTPSQSDFGGVGL
                     MQMPTGRMAAEGEFSINGDWTEHYHKYNVSLQLMPWLETTIRYTLVQDILYSSDPSFSG
                     DTKYTDKGIDFKIRLLEEGDYLPETSVGFRDFGGTGLFDGEFVAATKRFGNFDFTLGMG
                     WGYLGTRDNIANPFCKMSDGYCTRPSDTKGSGGMVDYERWFKGPAALFGGIEYQTPWQP
                     LRLKLEYDSNDYSQDFPVVRAGVDMTPATPWNVGALYRVGDWGDIRASYQRGNAVALGV
                     TLRTNFNDTKAYWLDEPMPEPRPAQVANSVDKVDWDKLAGELNTIAGYDDVAIQRSGDT
                     VTIVGKQKKYRNRDEARERAGRILANHLPGEITTYNIIETNLNLPQTETQIDADSFKQI
                     AQQQPLDRELTDAILEKEVEGKTSAETEFDGFDRLQYSFRPTLAQSIGSAENFYLYELG
                     IDGTADVWATKNLNLSGTLHLNVVDNYDKFNYIVPPDGTDVPRVRTLFRAYVSDNALWV
                     KNLQATYFQEFGNGFYGQAYGGYLETMFAGAGGELLYRPLNKNWAISADINLVSQRDPR
                     SAFGVFDQEDQNIPEFGRPFKAAVNQTTGFVTGYYMPQWSFLDSTLFKVGFGQFLAGDV
                     GTRLDFSKQFKSGVIAGAYASFTNLSSEEFGEGSFTKGFYVSIPFDIMTVKPSANRAFF
                     NWQPLTRDGGQMLGRKYELFSVTDARSPWTSRPSKVE"
     PFAM_domain     30658..32706
                     /aSDomain="YjbH"
                     /aSTool="clusterhmmer"
                     /database="35.0"
                     /db_xref="PF06082.14"
                     /description="Exopolysaccharide biosynthesis protein YbjH"
                     /detection="hmmscan"
                     /domain_id="clusterhmmer_ctg1_339_0040"
                     /evalue="1.70E-254"
                     /label="ctg1_339"
                     /locus_tag="ctg1_339"
                     /protein_end="718"
                     /protein_start="35"
                     /score="846.8"
                     /tool="antismash"
                     /translation="SQSDFGGVGLMQMPTGRMAAEGEFSINGDWTEHYHKYNVSLQLMP
                     WLETTIRYTLVQDILYSSDPSFSGDTKYTDKGIDFKIRLLEEGDYLPETSVGFRDFGGT
                     GLFDGEFVAATKRFGNFDFTLGMGWGYLGTRDNIANPFCKMSDGYCTRPSDTKGSGGMV
                     DYERWFKGPAALFGGIEYQTPWQPLRLKLEYDSNDYSQDFPVVRAGVDMTPATPWNVGA
                     LYRVGDWGDIRASYQRGNAVALGVTLRTNFNDTKAYWLDEPMPEPRPAQVANSVDKVDW
                     DKLAGELNTIAGYDDVAIQRSGDTVTIVGKQKKYRNRDEARERAGRILANHLPGEITTY
                     NIIETNLNLPQTETQIDADSFKQIAQQQPLDRELTDAILEKEVEGKTSAETEFDGFDRL
                     QYSFRPTLAQSIGSAENFYLYELGIDGTADVWATKNLNLSGTLHLNVVDNYDKFNYIVP
                     PDGTDVPRVRTLFRAYVSDNALWVKNLQATYFQEFGNGFYGQAYGGYLETMFAGAGGEL
                     LYRPLNKNWAISADINLVSQRDPRSAFGVFDQEDQNIPEFGRPFKAAVNQTTGFVTGYY
                     MPQWSFLDSTLFKVGFGQFLAGDVGTRLDFSKQFKSGVIAGAYASFTNLSSEEFGEGSF
                     TKGFYVSIPFDIMTVKPSANRAFFNWQPLTRDGGQMLGRKYELFSVTD"
     CDS             complement(32794..33861)
                     /gene_functions="biosynthetic (rule-based-clusters)
                     saccharide: Glycos_transf_4"
                     /gene_kind="biosynthetic"
                     /locus_tag="ctg1_340"
                     /sec_met_domain="Glycos_transf_4 (E-value: 4.1e-23,
                     bitscore: 79.7, seeds: 116, tool: rule-based-clusters)"
                     /transl_table=11
                     /translation="MLTTTAGVLTVSTLSLLSMRKAALRYGFVDSPCNRKRHSGDIPLV
                     GGASLFVSVVFLCLVQPTLVPINLDYLIGGAILVIVGMFDDKYDISAGIRLCLMIILAI
                     WIANVGGHSIENLGDLTGSGKLDIHEYSVVFTAVALIGCITAFNMVDGADGLLSVLASV
                     TLLGLATLFYACGEVNLASFCILFILAMVPYAVCNLDIIPNRSLRVFMGDSGSFLIGFT
                     VIWLMIAATKSSGVPSAEPMMRPVTALWLIAVPLMDMAMVMLRRMKNRRSPFSADRLHL
                     HHICTRLKLGRYQSLFIIGSISLAHALVGVAGEMLQIRESIMLALFLLSFLMYVLSISY
                     IWKLTTFLRHRLNIR"
     aSDomain        complement(32815..33840)
                     /aSDomain="TIGR02380"
                     /aSTool="tigrfam"
                     /description="ECA_wecA: undecaprenyl-phosphate
                     alpha-N-acetylglucosaminyl 1-phosphatetransferase"
                     /detection="hmmscan"
                     /domain_id="TIGRFam_ctg1_340_0012"
                     /evalue="1.50E-107"
                     /identifier="TIGR02380"
                     /label="ctg1_340"
                     /locus_tag="ctg1_340"
                     /protein_end="349"
                     /protein_start="7"
                     /score="357.7"
                     /tool="antismash"
                     /translation="VLTVSTLSLLSMRKAALRYGFVDSPCNRKRHSGDIPLVGGASLFV
                     SVVFLCLVQPTLVPINLDYLIGGAILVIVGMFDDKYDISAGIRLCLMIILAIWIANVGG
                     HSIENLGDLTGSGKLDIHEYSVVFTAVALIGCITAFNMVDGADGLLSVLASVTLLGLAT
                     LFYACGEVNLASFCILFILAMVPYAVCNLDIIPNRSLRVFMGDSGSFLIGFTVIWLMIA
                     ATKSSGVPSAEPMMRPVTALWLIAVPLMDMAMVMLRRMKNRRSPFSADRLHLHHICTRL
                     KLGRYQSLFIIGSISLAHALVGVAGEMLQIRESIMLALFLLSFLMYVLSISYIWKLTTF
                     LR"
     PFAM_domain     complement(33175..33648)
                     /aSDomain="Glycos_transf_4"
                     /aSTool="clusterhmmer"
                     /database="35.0"
                     /db_xref="PF00953.24"
                     /db_xref="GO:0016020"
                     /db_xref="GO:0016780"
                     /description="Glycosyl transferase family 4"
                     /detection="hmmscan"
                     /domain_id="clusterhmmer_ctg1_340_0041"
                     /evalue="8.70E-20"
                     /gene_ontologies="GO:0016020: membrane"
                     /gene_ontologies="GO:0016780: phosphotransferase activity,
                     for other substituted phosphate groups"
                     /label="ctg1_340"
                     /locus_tag="ctg1_340"
                     /protein_end="229"
                     /protein_start="71"
                     /score="71.5"
                     /tool="antismash"
                     /translation="LIGGAILVIVGMFDDKYDISAGIRLCLMIILAIWIANVGGHSIEN
                     LGDLTGSGKLDIHEYSVVFTAVALIGCITAFNMVDGADGLLSVLASVTLLGLATLFYAC
                     GEVNLASFCILFILAMVPYAVCNLDIIPNRSLRVFMGDSGSFLIGFTVIWLMIA"
     misc_feature    complement(33906..33921)
                     /note="TFBS match to AfsQ1, Two-component system AfsQ1-Q2,
                     activator of antibiotic production, confidence: medium,
                     score: 17.28"
                     /tool="antismash"
     CDS             complement(33941..34576)
                     /locus_tag="ctg1_341"
                     /transl_table=11
                     /translation="MTSPYVEKNAQNEKSSDVVWHLASVSHEERVTQLNQKPAILWFTG
                     LSGSGKSTIANAVDKMLFDLGIKTYLLDGDNVRHGLNGDLGFSDDDRVENIRRVSEVAK
                     LFVDAGIIVSTAFISPFTSDRKIARDLVDSSQFIEIFIDTPLDVCESRDPKGLYKKARS
                     GEIKNFTGISSAYEEPNAPEIHVKCGEKSIEQCAIQIVDYLRDNNYIR"
     aSDomain        complement(33965..34519)
                     /aSDomain="TIGR00455"
                     /aSTool="tigrfam"
                     /description="apsK: adenylyl-sulfate kinase"
                     /detection="hmmscan"
                     /domain_id="TIGRFam_ctg1_341_0013"
                     /evalue="1.40E-82"
                     /identifier="TIGR00455"
                     /label="ctg1_341"
                     /locus_tag="ctg1_341"
                     /protein_end="204"
                     /protein_start="19"
                     /score="273.8"
                     /tool="antismash"
                     /translation="WHLASVSHEERVTQLNQKPAILWFTGLSGSGKSTIANAVDKMLFD
                     LGIKTYLLDGDNVRHGLNGDLGFSDDDRVENIRRVSEVAKLFVDAGIIVSTAFISPFTS
                     DRKIARDLVDSSQFIEIFIDTPLDVCESRDPKGLYKKARSGEIKNFTGISSAYEEPNAP
                     EIHVKCGEKSIEQCAIQIVDYL"
     PFAM_domain     complement(34004..34465)
                     /aSDomain="APS_kinase"
                     /aSTool="clusterhmmer"
                     /database="35.0"
                     /db_xref="PF01583.23"
                     /description="Adenylylsulphate kinase"
                     /detection="hmmscan"
                     /domain_id="clusterhmmer_ctg1_341_0042"
                     /evalue="7.80E-72"
                     /label="ctg1_341"
                     /locus_tag="ctg1_341"
                     /protein_end="191"
                     /protein_start="37"
                     /score="240.5"
                     /tool="antismash"
                     /translation="PAILWFTGLSGSGKSTIANAVDKMLFDLGIKTYLLDGDNVRHGLN
                     GDLGFSDDDRVENIRRVSEVAKLFVDAGIIVSTAFISPFTSDRKIARDLVDSSQFIEIF
                     IDTPLDVCESRDPKGLYKKARSGEIKNFTGISSAYEEPNAPEIHVKCGEK"
     CDS             complement(34656..36368)
                     /locus_tag="ctg1_342"
                     /transl_table=11
                     /translation="MLVLIVFVLTIAGLIRFQSRPAMVFGVAFMVLFASSAVSTQDVLN
                     SMSNQGLLTLVLLMLCSLALEKTRLLRLIAVRVLHQSYLQTWLRLFGITVGASAILNNT
                     AVVSTMLAPIRNNPYHPASKLLLPLSYAAILGGTLTLVGTSTNLIVNSLVLDLQLPSLQ
                     FFDFTKVGLMLVASCGVTLLVCSRWLPIHEREFKETQSYFIDAKVLPKSNLVGKSIEQN
                     GLRHLESLFLVEIVRANQLISPVSPTEVLQVNDRLIFSGDIQKVMQLSQFDGLETFAHN
                     NGLPLDNLTEVVIRPESHIVGQTLKKAGFRAKFDAAVVAIRRDGQRVSGKLGEVKIEAG
                     DAFVLAVGSDFAHRQNIQKNFIVLSGVETDSMLTGGKEVLVCLGFFATIALAAFGFIPL
                     FKGLCILLGILLLSHCLSVNELLRRFPVDIWLIIASALVLSQAMTNVGVQYVLEGVVEN
                     YLSGMTALTALIIVYLLTWWLTELVTNNAAAALIFPMAVGLAEAMGANSMAFIMAVAFG
                     ASASFISPYGYQTNLMVFNAGKYRLIDFIKVGIPVSIVYGITAILGIVTVYGL"
     PFAM_domain     complement(34824..36293)
                     /aSDomain="CitMHS"
                     /aSTool="clusterhmmer"
                     /database="35.0"
                     /db_xref="PF03600.19"
                     /db_xref="GO:0016020"
                     /db_xref="GO:0055085"
                     /description="Citrate transporter"
                     /detection="hmmscan"
                     /domain_id="clusterhmmer_ctg1_342_0043"
                     /evalue="3.60E-27"
                     /gene_ontologies="GO:0016020: membrane"
                     /gene_ontologies="GO:0055085: transmembrane transport"
                     /label="ctg1_342"
                     /locus_tag="ctg1_342"
                     /protein_end="515"
                     /protein_start="25"
                     /score="95.5"
                     /tool="antismash"
                     /translation="GVAFMVLFASSAVSTQDVLNSMSNQGLLTLVLLMLCSLALEKTRL
                     LRLIAVRVLHQSYLQTWLRLFGITVGASAILNNTAVVSTMLAPIRNNPYHPASKLLLPL
                     SYAAILGGTLTLVGTSTNLIVNSLVLDLQLPSLQFFDFTKVGLMLVASCGVTLLVCSRW
                     LPIHEREFKETQSYFIDAKVLPKSNLVGKSIEQNGLRHLESLFLVEIVRANQLISPVSP
                     TEVLQVNDRLIFSGDIQKVMQLSQFDGLETFAHNNGLPLDNLTEVVIRPESHIVGQTLK
                     KAGFRAKFDAAVVAIRRDGQRVSGKLGEVKIEAGDAFVLAVGSDFAHRQNIQKNFIVLS
                     GVETDSMLTGGKEVLVCLGFFATIALAAFGFIPLFKGLCILLGILLLSHCLSVNELLRR
                     FPVDIWLIIASALVLSQAMTNVGVQYVLEGVVENYLSGMTALTALIIVYLLTWWLTELV
                     TNNAAAALIFPMAVGLAEAMGANSMAFIMAVA"
     CDS             complement(36706..38112)
                     /gene_functions="biosynthetic-additional (smcogs)
                     SMCOG1190:GTP-binding protein LepA (Score: 339.3; E-value:
                     7.8e-103)"
                     /gene_kind="biosynthetic-additional"
                     /locus_tag="ctg1_343"
                     /transl_table=11
                     /translation="MSHTSNLIAEDIQEYLRVHENKDLLRFLTCGSVDDGKSTLIGRLL
                     YDSKMIFEDQMSAIEKDSKRFNTTDEEFDLALLVDGLQSEREQGITIDVAYRYFSTEQR
                     KFIIADTPGHEQYTRNMATGASTCDLAIILIDARHGVQVQTRRHSYICSLLGIKHIVVA
                     VNKMDIVDYDQDVYKKIKDDYREFSKDLEFTDIRFVPISALKGDNVVNESENMPWYPGS
                     PLMKLLNSVNIHRDGFEAFRFPVQYVNRPNLDFRGFAGTIAAGDIRVGDSVMALPSTKQ
                     SKVKSIVTFDGELEKAHVNQAVTITLEDEIDVSRGDMLVRPHEQPESSQLVDADIVWMA
                     EEPLHVDRQYEIKVGAKSVFGEIQNIHYKVDVNTMEQQPTNQLALNEIGHCQVSFTEQV
                     AFDAYNDNRATGAFIIIDRLTNITVGAGMIRRSVEGVIAAKAPEQYSEFELELNKLVTK
                     HFPHWGAKKL"
     aSDomain        complement(36826..38040)
                     /aSDomain="TIGR02034"
                     /aSTool="tigrfam"
                     /description="CysN: sulfate adenylyltransferase, large
                     subunit"
                     /detection="hmmscan"
                     /domain_id="TIGRFam_ctg1_343_0014"
                     /evalue="4.10E-198"
                     /identifier="TIGR02034"
                     /label="ctg1_343"
                     /locus_tag="ctg1_343"
                     /protein_end="429"
                     /protein_start="24"
                     /score="656.4"
                     /tool="antismash"
                     /translation="LRFLTCGSVDDGKSTLIGRLLYDSKMIFEDQMSAIEKDSKRFNTT
                     DEEFDLALLVDGLQSEREQGITIDVAYRYFSTEQRKFIIADTPGHEQYTRNMATGASTC
                     DLAIILIDARHGVQVQTRRHSYICSLLGIKHIVVAVNKMDIVDYDQDVYKKIKDDYREF
                     SKDLEFTDIRFVPISALKGDNVVNESENMPWYPGSPLMKLLNSVNIHRDGFEAFRFPVQ
                     YVNRPNLDFRGFAGTIAAGDIRVGDSVMALPSTKQSKVKSIVTFDGELEKAHVNQAVTI
                     TLEDEIDVSRGDMLVRPHEQPESSQLVDADIVWMAEEPLHVDRQYEIKVGAKSVFGEIQ
                     NIHYKVDVNTMEQQPTNQLALNEIGHCQVSFTEQVAFDAYNDNRATGAFIIIDRLTNIT
                     VGAGMI"
     aSDomain        complement(37480..38022)
                     /aSDomain="TIGR00231"
                     /aSTool="tigrfam"
                     /description="small_GTP: small GTP-binding protein domain"
                     /detection="hmmscan"
                     /domain_id="TIGRFam_ctg1_343_0015"
                     /evalue="4.20E-16"
                     /identifier="TIGR00231"
                     /label="ctg1_343"
                     /locus_tag="ctg1_343"
                     /protein_end="211"
                     /protein_start="30"
                     /score="57.1"
                     /tool="antismash"
                     /translation="GSVDDGKSTLIGRLLYDSKMIFEDQMSAIEKDSKRFNTTDEEFDL
                     ALLVDGLQSEREQGITIDVAYRYFSTEQRKFIIADTPGHEQYTRNMATGASTCDLAIIL
                     IDARHGVQVQTRRHSYICSLLGIKHIVVAVNKMDIVDYDQDVYKKIKDDYREFSKDLEF
                     TDIRFVPISALKGDNVVN"
     PFAM_domain     complement(37483..38043)
                     /aSDomain="GTP_EFTU"
                     /aSTool="clusterhmmer"
                     /database="35.0"
                     /db_xref="PF00009.30"
                     /db_xref="GO:0003924"
                     /db_xref="GO:0005525"
                     /description="Elongation factor Tu GTP binding domain"
                     /detection="hmmscan"
                     /domain_id="clusterhmmer_ctg1_343_0044"
                     /evalue="6.50E-45"
                     /gene_ontologies="GO:0003924: GTPase activity"
                     /gene_ontologies="GO:0005525: GTP binding"
                     /label="ctg1_343"
                     /locus_tag="ctg1_343"
                     /protein_end="210"
                     /protein_start="23"
                     /score="153.2"
                     /tool="antismash"
                     /translation="LLRFLTCGSVDDGKSTLIGRLLYDSKMIFEDQMSAIEKDSKRFNT
                     TDEEFDLALLVDGLQSEREQGITIDVAYRYFSTEQRKFIIADTPGHEQYTRNMATGAST
                     CDLAIILIDARHGVQVQTRRHSYICSLLGIKHIVVAVNKMDIVDYDQDVYKKIKDDYRE
                     FSKDLEFTDIRFVPISALKGDNVV"
     CDS             complement(38176..38529)
                     /locus_tag="ctg1_344"
                     /transl_table=11
                     /translation="MNFEKLEVWRRATRLSANIYRETETLKDFGYRNQLTRSGLSVPSN
                     IAEGMTRTSDREKIRFLEISRSSLAEARTQIYIGSQIGYLPKEIANLWLRETKEIAAML
                     TGLMKSIKQEGAS"
     aSDomain        complement(38194..38508)
                     /aSDomain="TIGR02436"
                     /aSTool="tigrfam"
                     /description="TIGR02436: four helix bundle protein"
                     /detection="hmmscan"
                     /domain_id="TIGRFam_ctg1_344_0016"
                     /evalue="8.90E-32"
                     /identifier="TIGR02436"
                     /label="ctg1_344"
                     /locus_tag="ctg1_344"
                     /protein_end="112"
                     /protein_start="7"
                     /score="107.5"
                     /tool="antismash"
                     /translation="VWRRATRLSANIYRETETLKDFGYRNQLTRSGLSVPSNIAEGMTR
                     TSDREKIRFLEISRSSLAEARTQIYIGSQIGYLPKEIANLWLRETKEIAAMLTGLMKSI
                     K"
     PFAM_domain     complement(38212..38520)
                     /aSDomain="23S_rRNA_IVP"
                     /aSTool="clusterhmmer"
                     /database="35.0"
                     /db_xref="PF05635.14"
                     /description="23S rRNA-intervening sequence protein"
                     /detection="hmmscan"
                     /domain_id="clusterhmmer_ctg1_344_0045"
                     /evalue="9.40E-30"
                     /label="ctg1_344"
                     /locus_tag="ctg1_344"
                     /protein_end="106"
                     /protein_start="3"
                     /score="103.2"
                     /tool="antismash"
                     /translation="EKLEVWRRATRLSANIYRETETLKDFGYRNQLTRSGLSVPSNIAE
                     GMTRTSDREKIRFLEISRSSLAEARTQIYIGSQIGYLPKEIANLWLRETKEIAAMLTG"
     CDS             complement(38653..39561)
                     /locus_tag="ctg1_345"
                     /transl_table=11
                     /translation="MDNNRLTHLKALEAESIQIMREVAAEFDNPVMLYSIGKDSSVLLH
                     LARKAFYPGKIPFPLMHVDTDWKFKEMIEFRDRLASEYDFDLIVHKNPEGLAMGVGPFT
                     HGSSKHTDIMKTQGLKQALDKYGFDAAFGGARRDEEKSRAKERVYSFRDKNHRWDPKNQ
                     RPELWNIYNSKVEKGESIRVFPLSNWTELDIWQYIYLENIEIVPLYLSAPRPVVERDGT
                     LIMVDDDRMPLEEGEVPEMKMVRFRTLGCYPLTGAVESEAKTLPEIIQEMLLCTTSERQ
                     GRMIDHDSAGSMEKKKMEGYF"
     aSDomain        complement(38656..39537)
                     /aSDomain="TIGR02039"
                     /aSTool="tigrfam"
                     /description="CysD: sulfate adenylyltransferase, small
                     subunit"
                     /detection="hmmscan"
                     /domain_id="TIGRFam_ctg1_345_0017"
                     /evalue="2.30E-160"
                     /identifier="TIGR02039"
                     /label="ctg1_345"
                     /locus_tag="ctg1_345"
                     /protein_end="302"
                     /protein_start="8"
                     /score="530.9"
                     /tool="antismash"
                     /translation="LKALEAESIQIMREVAAEFDNPVMLYSIGKDSSVLLHLARKAFYP
                     GKIPFPLMHVDTDWKFKEMIEFRDRLASEYDFDLIVHKNPEGLAMGVGPFTHGSSKHTD
                     IMKTQGLKQALDKYGFDAAFGGARRDEEKSRAKERVYSFRDKNHRWDPKNQRPELWNIY
                     NSKVEKGESIRVFPLSNWTELDIWQYIYLENIEIVPLYLSAPRPVVERDGTLIMVDDDR
                     MPLEEGEVPEMKMVRFRTLGCYPLTGAVESEAKTLPEIIQEMLLCTTSERQGRMIDHDS
                     AGSMEKKKMEGYF"
     PFAM_domain     complement(38791..39477)
                     /aSDomain="PAPS_reduct"
                     /aSTool="clusterhmmer"
                     /database="35.0"
                     /db_xref="PF01507.22"
                     /db_xref="GO:0003824"
                     /description="Phosphoadenosine phosphosulfate reductase
                     family"
                     /detection="hmmscan"
                     /domain_id="clusterhmmer_ctg1_345_0046"
                     /evalue="8.00E-65"
                     /gene_ontologies="GO:0003824: catalytic activity"
                     /label="ctg1_345"
                     /locus_tag="ctg1_345"
                     /protein_end="257"
                     /protein_start="28"
                     /score="218.2"
                     /tool="antismash"
                     /translation="NPVMLYSIGKDSSVLLHLARKAFYPGKIPFPLMHVDTDWKFKEMI
                     EFRDRLASEYDFDLIVHKNPEGLAMGVGPFTHGSSKHTDIMKTQGLKQALDKYGFDAAF
                     GGARRDEEKSRAKERVYSFRDKNHRWDPKNQRPELWNIYNSKVEKGESIRVFPLSNWTE
                     LDIWQYIYLENIEIVPLYLSAPRPVVERDGTLIMVDDDRMPLEEGEVPEMKMVRFRTLG
                     CYPLTGA"
     CDS             complement(39679..40329)
                     /gene_functions="transport (smcogs) SMCOG1000:ABC
                     transporter ATP-binding protein (Score: 117.3; E-value:
                     1.5e-35)"
                     /gene_kind="transport"
                     /locus_tag="ctg1_346"
                     /transl_table=11
                     /translation="MIKASNLTKFYPSELGNQYIFENLNFTFPSNKNIAILGSNGAGKS
                     TLFRILAGSEYPNKGKVVTNKSISWPVALATGIHPQMTGRENTRFIGRVNGVKNLAEYE
                     EKVRDFAELGIKYDLPVKSYSSGMRSRLAFGCCIAIDFDVYLIDEATSVGDPKFKRKAK
                     QALLDKSRTANVIMVSHDMKEIRQFCDSAVILHQGQLQYFEDLEQALDVYSSL"
     PFAM_domain     complement(39874..40266)
                     /aSDomain="ABC_tran"
                     /aSTool="clusterhmmer"
                     /database="35.0"
                     /db_xref="PF00005.30"
                     /db_xref="GO:0005524"
                     /description="ABC transporter"
                     /detection="hmmscan"
                     /domain_id="clusterhmmer_ctg1_346_0047"
                     /evalue="5.20E-18"
                     /gene_ontologies="GO:0005524: ATP binding"
                     /label="ctg1_346"
                     /locus_tag="ctg1_346"
                     /protein_end="152"
                     /protein_start="21"
                     /score="66.0"
                     /tool="antismash"
                     /translation="ENLNFTFPSNKNIAILGSNGAGKSTLFRILAGSEYPNKGKVVTNK
                     SISWPVALATGIHPQMTGRENTRFIGRVNGVKNLAEYEEKVRDFAELGIKYDLPVKSYS
                     SGMRSRLAFGCCIAIDFDVYLIDEATS"
     CDS             complement(40313..41476)
                     /locus_tag="ctg1_347"
                     /transl_table=11
                     /translation="MFKHIIVHLGLHKTGTTSIQRTLFVNYDALLNFGIAYPKFEVDRF
                     KPANQSWPIINLVSNNPSGYHLNIRNQIDNKIISLSNMHNIATLREMSEKCDTLLISAE
                     GISNLDANHLQRFKTVIESNSDKRATFEFHYFKRKVDNYITSVVQERLKGGTLEHHIFE
                     GLSASDMSNDYLRIDALKRIFPQSKITEHSFEKACKYRRGLEHYFLEKVVGYKHSFKAV
                     KISNESLSAQSYELIQNYISSSSLYQDVPLSGSEYQKNIHLLSLINGDKFKLNLRHIGY
                     IKAFENKKHILKEKELLREALPAEYCWKRLDFKSTCKHLIIVSDECRNISLDYLRCLAR
                     ETIRTYPKTTVQLILLIITVKFGVPLRSIIKAIRVKASKKGKYDKGQ"
     CDS             complement(41490..42659)
                     /locus_tag="ctg1_348"
                     /transl_table=11
                     /translation="MIEMNYQDPVARRVKHDYSLKLKDHITPICGSDISDTRLYQSTFT
                     KFTPRYQIEENALFLPFSESYHIPANGFMEHLGYDKHLNPILIADHYKPVLKGYKDHNQ
                     LPVYPFKRNLPSLRLTGNHYYMGLLNPHYGHFFLESLTRFWLAMKKPNLLEVDTKFVFH
                     VYKNFSLESENRFFSSNLTEYLNALGIRRENIIFVRKPTTFERIIVPETTVSISDGNCY
                     FADESKHVCSHLNGLLSRNHHSKQGQCRKVYITRKLLNNPVQGRAIENESEVEHYFRDI
                     GFDIVAPETLTQSEVQSILSDTTFIAGTPGSGLLNSFFIPHHATTLGLTCLPATIYNPG
                     LNHQINANLISGHKSLAYFASDELTKVEKDSIKWKVDIDKLDEKLTTHL"
     PFAM_domain     complement(41685..42263)
                     /aSDomain="Glyco_transf_61"
                     /aSTool="clusterhmmer"
                     /database="35.0"
                     /db_xref="PF04577.17"
                     /db_xref="GO:0016757"
                     /description="Glycosyltransferase 61"
                     /detection="hmmscan"
                     /domain_id="clusterhmmer_ctg1_348_0048"
                     /evalue="7.00E-18"
                     /gene_ontologies="GO:0016757: glycosyltransferase activity"
                     /label="ctg1_348"
                     /locus_tag="ctg1_348"
                     /protein_end="325"
                     /protein_start="132"
                     /score="65.1"
                     /tool="antismash"
                     /translation="YGHFFLESLTRFWLAMKKPNLLEVDTKFVFHVYKNFSLESENRFF
                     SSNLTEYLNALGIRRENIIFVRKPTTFERIIVPETTVSISDGNCYFADESKHVCSHLNG
                     LLSRNHHSKQGQCRKVYITRKLLNNPVQGRAIENESEVEHYFRDIGFDIVAPETLTQSE
                     VQSILSDTTFIAGTPGSGLLNSFFIPHHAT"
     CDS             complement(42656..43513)
                     /locus_tag="ctg1_349"
                     /transl_table=11
                     /translation="MSINLNQPKTLIFHPGIGKTATSAIQTIGLELPTNNSRQACFSPY
                     GVYGGAHNHFASVHPGFSPAIFEKEWKELLKFALNRDASTIVSSEFLIRDNANHIGDML
                     ESALKSGLQVKVLFAIRDYTDYLKSAYLQAVKVQWGLRQNEHVFDFCHRELGQIRLPEK
                     LDTWARHIGDENIYVKEFTRESKDFVRSFFSDIEIALPDDISTNQKVNSSIPFEAAQTL
                     RAFDRVCKDVEKRKELISFLSNIDYDGKHQQSVSNKIKKEITRNTYQHDCERLKARYQW
                     IESK"
     CDS             complement(43520..45553)
                     /locus_tag="ctg1_350"
                     /transl_table=11
                     /translation="MNYRAMVKHKLPLAEKLLRKNPMLMRLAVRTESHLIKRQLKNQTK
                     QLQGTVAALSTDQIELLQDAKKQGMFDRKWYEDTQQRVFNSELEAFGDYLSKSRFCGVS
                     PSPAFDNLHYLKSNPDIYHSGLPPLAHYLATGSSEGRPSRPFLPNWTPTDKLDTSIDMK
                     AIESLNIALCLHVFYDDFLDYYLECLKTFPTTVDVFVSVTSEASKKLAETTLGQCTNIK
                     KLKVAIVPNHGRNFGPLLVEFGEQLMDYDLFAHLHSKKSLYSGRQQTQWADYLGEFLLK
                     DSHRVAQMLTYFAHDKDCGIYYPTSFFMMPDWVNHWLKNKPFKQKFFDEWQIEHHNDFL
                     AYPVGGMFWARPSALKPMLEKTYQYDDFPTEPLPNDGSELHALERCIGLLAEKTGHKQL
                     FYVPELGSFTHDQSFVFSNYVNSKQQLMDKVRPFDIISFDVFDTLVRRSHFVPDYAKLK
                     FGQQLEKDTLVTNAHEFVKLRNKAEFEVRKETNFQGDINIFQVYNKLGQHFGWSTEQAR
                     QYAEVEFGYDLAMIDSKDEIVDILNTLIGMGKTVYIISDTYYSEHQIVLMLRKAGVTNG
                     YQLYVSSEMGLRKDNGSMWSYMQGHLKNKGSFVHIGDNAVADAQIPGDFGLANLHILNP
                     SDKWQAAGFDNPLVGKDELNEQLIAKWGPMISSFGRYPFFGE"
     PFAM_domain     complement(44372..45079)
                     /aSDomain="RgpF"
                     /aSTool="clusterhmmer"
                     /database="35.0"
                     /db_xref="PF05045.15"
                     /description="Rhamnan synthesis protein F"
                     /detection="hmmscan"
                     /domain_id="clusterhmmer_ctg1_350_0049"
                     /evalue="4.20E-47"
                     /label="ctg1_350"
                     /locus_tag="ctg1_350"
                     /protein_end="394"
                     /protein_start="158"
                     /score="161.1"
                     /tool="antismash"
                     /translation="SIDMKAIESLNIALCLHVFYDDFLDYYLECLKTFPTTVDVFVSVT
                     SEASKKLAETTLGQCTNIKKLKVAIVPNHGRNFGPLLVEFGEQLMDYDLFAHLHSKKSL
                     YSGRQQTQWADYLGEFLLKDSHRVAQMLTYFAHDKDCGIYYPTSFFMMPDWVNHWLKNK
                     PFKQKFFDEWQIEHHNDFLAYPVGGMFWARPSALKPMLEKTYQYDDFPTEPLPNDGSEL
                     HALERCIGLLAEKT"
     CDS             complement(45550..46590)
                     /locus_tag="ctg1_351"
                     /transl_table=11
                     /translation="MAIESLRQVGQTFASPVLTFFSQQLAQLPSNHYFFLAREGYWLEQ
                     AYDAYQTARGVKTSSQYLLASRAFLFKLGLIEPKSYDISLNFSFSGSLYELMRTRFMLS
                     DVSIRKLFDEKQQSKNIVLPHDLDKVAQLLQDKLPLLTSIIAPSMEAYRHYLASLGFFD
                     QKEVHLVDLGYSGSIQTLLSLLFNVDSVGHYLIASNPGQRTQNGNQLTMKGYLHEGSKL
                     GEGYAPLDRSMLLEAVLTAPTGQFQDIRFDQTGDQTYQFFYGRKVRTQHNFHTLEAIMK
                     AALESIEQHSALDISFEKQEVEQILTSHMKKQGMFPRSSWEVFALDDDIAGEGTLDALD
                     FWGLKR"
     misc_feature    46918..46936
                     /note="TFBS match to DmdR1, Iron(II)-dependent repressor,
                     confidence: weak, score: 23.56"
                     /tool="antismash"
     CDS             47050..51618
                     /locus_tag="ctg1_352"
                     /transl_table=11
                     /translation="MKTRRITGQIVPIVCLSAVGLAGQAIAATTTYLDIDRGSSHSLLI
                     DGEGRLFGIGRERYFVPDAGYYSERTTPLTLESYTPNVSKWIDVAVTEDSSFAISENGD
                     LYSWSGHYETYSTDSEHCDLGRGTGLTEEMVNTPTLIDSGQTWESVYANGDSVFAINDS
                     GKLWVWGEAYQGRLGTGSSTDKCSPVAVLPDETVKKVVNYGSSTLIVTTDGRLFTTGYT
                     PLRDSFNPLEMASNHSWMDIAVGDDVVMLIDELGQLYTHGSTWYGALGLGDEIRQTSSL
                     TKVDDSTDWSSVSVDYQHVIATKKDGSLWTWGYNSSGQLGQNNKSTLYTPTKVDTTIVA
                     SSVRADHNSTYVIDEQGVLWVAGEDSSGHFGLGSISSSSVFVTPSYRMTYSGKSLSAGS
                     AHYYMLDAGGVLWGGRDGDYYRLGINATTDKVTPTRPSLSQWTSVSSGVYATIAINSDG
                     RLWGWGLNSNHLLSPDEDVDYFKTPQPVSEDSWQSISVGEYHAVGIKSDGTLWAKGSNR
                     YGQLGDGSYGYSVYSDSFVQIGDDNTWVEVSAFEDSTLARKSDGSLWAWGYNGYGQLGL
                     GNTSNIIALPTPLNAGSDWASIADSANGDHMLAIKEDGSLWGWGRNNYNQVSSDTTSNV
                     VLPTRIGTKSDWEAVSVGGQSSYAIKESGVLYTWGYNYYGQLGLGHKDNQPKPQAVEGL
                     WQEVSAGEQFTVATRLNSNELYVWGRTVTTDTYYSNYSNYLTPTQWSFNDRDGDGIADG
                     ADAFPANPKENFDADYDGIGDNEDTDDDNDGLSDEYELLNGTDPNLPDNGLVDRDNDGY
                     PLFVEYQAQSFDNNAQSVPTRDKYRLFTFADDKDIVSFASQGWQVASGVDSRDGYAVNS
                     TTHADGGEDTLTLTSKFHNGSIVYWAKTSTENEFDKLYLKVDGVKVESTELSGINGWTQ
                     FVVDIEEGQHTVSWHYIKDDETNENEDTVWLSDIVMPIDLDGLDSDGDGLTDAWEYKHG
                     LDPYNPADANQDSDNDGLTNLEEFFAGTDPRSDDTDGDGIPDKFEIDNNLDPLDATDAL
                     NDADGDGLSNLMEYVLGTSLSNSDSDGDGVSDFDELNNGTNPLDSKDFVEDYVQALLWG
                     DVNKDGRDNVVTLDTSSDLFAKVTLFGGNALGILRSQELELGLNQISLHKLSDRNNDGI
                     AEVGLFGLDSERNRYTLVVLNIAKDIQVMGKWNWSATLHDARFQEIDDLDLDGKPDYAM
                     SGRHKVNNTNQLIVRSSTSKATINTYKWVNNWSNVSFFAVPDRTKDTIPEVALFGTHKR
                     NGKGQMFVLDGADASKLEVYNWNPVWQNGQVMLLEDMNGDGYRDIALFGQRSDDGRYQV
                     AIKHGHKRSGMVGSKTWPTELTKAQPVLISDRDGDGVKEIALFGQSEKGGTSKLKLWIT
                     ASSSVQRLQNLAWNNVWSEASIQEIPDLDGDGLKEVVLVGRNSVSGRLELSVRSSADGS
                     QLINLALPDTWEDIDFTIGDVNGDNVDDLVLLGQSQSLKGTKLLAVDGRDGKSVIFNTP
                     IH"
     PFAM_domain     47965..48054
                     /aSDomain="RCC1"
                     /aSTool="clusterhmmer"
                     /database="35.0"
                     /db_xref="PF00415.21"
                     /description="Regulator of chromosome condensation (RCC1)
                     repeat"
                     /detection="hmmscan"
                     /domain_id="clusterhmmer_ctg1_352_0050"
                     /evalue="1.90E-05"
                     /label="ctg1_352"
                     /locus_tag="ctg1_352"
                     /protein_end="335"
                     /protein_start="305"
                     /score="25.3"
                     /tool="antismash"
                     /translation="DGSLWTWGYNSSGQLGQNNKSTLYTPTKVD"
     PFAM_domain     48373..48453
                     /aSDomain="RCC1_2"
                     /aSTool="clusterhmmer"
                     /database="35.0"
                     /db_xref="PF13540.9"
                     /description="Regulator of chromosome condensation (RCC1)
                     repeat"
                     /detection="hmmscan"
                     /domain_id="clusterhmmer_ctg1_352_0051"
                     /evalue="2.00E-05"
                     /label="ctg1_352"
                     /locus_tag="ctg1_352"
                     /protein_end="468"
                     /protein_start="441"
                     /score="24.4"
                     /tool="antismash"
                     /translation="TSVSSGVYATIAINSDGRLWGWGLNSN"
     PFAM_domain     48526..48609
                     /aSDomain="RCC1_2"
                     /aSTool="clusterhmmer"
                     /database="35.0"
                     /db_xref="PF13540.9"
                     /description="Regulator of chromosome condensation (RCC1)
                     repeat"
                     /detection="hmmscan"
                     /domain_id="clusterhmmer_ctg1_352_0052"
                     /evalue="3.40E-06"
                     /label="ctg1_352"
                     /locus_tag="ctg1_352"
                     /protein_end="520"
                     /protein_start="492"
                     /score="26.8"
                     /tool="antismash"
                     /translation="SISVGEYHAVGIKSDGTLWAKGSNRYGQ"
     PFAM_domain     48727..48828
                     /aSDomain="RCC1"
                     /aSTool="clusterhmmer"
                     /database="35.0"
                     /db_xref="PF00415.21"
                     /description="Regulator of chromosome condensation (RCC1)
                     repeat"
                     /detection="hmmscan"
                     /domain_id="clusterhmmer_ctg1_352_0053"
                     /evalue="4.20E-06"
                     /label="ctg1_352"
                     /locus_tag="ctg1_352"
                     /protein_end="593"
                     /protein_start="559"
                     /score="27.4"
                     /tool="antismash"
                     /translation="DGSLWAWGYNGYGQLGLGNTSNIIALPTPLNAGS"
     PFAM_domain     48841..48927
                     /aSDomain="RCC1_2"
                     /aSTool="clusterhmmer"
                     /database="35.0"
                     /db_xref="PF13540.9"
                     /description="Regulator of chromosome condensation (RCC1)
                     repeat"
                     /detection="hmmscan"
                     /domain_id="clusterhmmer_ctg1_352_0054"
                     /evalue="1.40E-06"
                     /label="ctg1_352"
                     /locus_tag="ctg1_352"
                     /protein_end="626"
                     /protein_start="597"
                     /score="28.1"
                     /tool="antismash"
                     /translation="IADSANGDHMLAIKEDGSLWGWGRNNYNQ"
     PFAM_domain     49036..49170
                     /aSDomain="RCC1"
                     /aSTool="clusterhmmer"
                     /database="35.0"
                     /db_xref="PF00415.21"
                     /description="Regulator of chromosome condensation (RCC1)
                     repeat"
                     /detection="hmmscan"
                     /domain_id="clusterhmmer_ctg1_352_0055"
                     /evalue="2.90E-11"
                     /label="ctg1_352"
                     /locus_tag="ctg1_352"
                     /protein_end="707"
                     /protein_start="662"
                     /score="43.9"
                     /tool="antismash"
                     /translation="SGVLYTWGYNYYGQLGLGHKDNQPKPQAVEGLWQEVSAGEQFTVA
                     "
     PFAM_domain     49384..49449
                     /aSDomain="TSP3_bac"
                     /aSTool="clusterhmmer"
                     /database="35.0"
                     /db_xref="PF18884.3"
                     /description="Bacterial TSP3 repeat"
                     /detection="hmmscan"
                     /domain_id="clusterhmmer_ctg1_352_0056"
                     /evalue="1.30E-05"
                     /label="ctg1_352"
                     /locus_tag="ctg1_352"
                     /protein_end="800"
                     /protein_start="778"
                     /score="25.0"
                     /tool="antismash"
                     /translation="DDDNDGLSDEYELLNGTDPNLP"
     PFAM_domain     49969..50034
                     /aSDomain="TSP3_bac"
                     /aSTool="clusterhmmer"
                     /database="35.0"
                     /db_xref="PF18884.3"
                     /description="Bacterial TSP3 repeat"
                     /detection="hmmscan"
                     /domain_id="clusterhmmer_ctg1_352_0057"
                     /evalue="1.80E-04"
                     /label="ctg1_352"
                     /locus_tag="ctg1_352"
                     /protein_end="995"
                     /protein_start="973"
                     /score="21.4"
                     /tool="antismash"
                     /translation="DSDGDGLTDAWEYKHGLDPYNP"
     PFAM_domain     50050..50106
                     /aSDomain="TSP3_bac"
                     /aSTool="clusterhmmer"
                     /database="35.0"
                     /db_xref="PF18884.3"
                     /description="Bacterial TSP3 repeat"
                     /detection="hmmscan"
                     /domain_id="clusterhmmer_ctg1_352_0058"
                     /evalue="9.70E-04"
                     /label="ctg1_352"
                     /locus_tag="ctg1_352"
                     /protein_end="1019"
                     /protein_start="1000"
                     /score="19.0"
                     /tool="antismash"
                     /translation="DSDNDGLTNLEEFFAGTDP"
     PFAM_domain     50263..50325
                     /aSDomain="TSP3_bac"
                     /aSTool="clusterhmmer"
                     /database="35.0"
                     /db_xref="PF18884.3"
                     /description="Bacterial TSP3 repeat"
                     /detection="hmmscan"
                     /domain_id="clusterhmmer_ctg1_352_0059"
                     /evalue="7.30E-05"
                     /label="ctg1_352"
                     /locus_tag="ctg1_352"
                     /protein_end="1092"
                     /protein_start="1071"
                     /score="22.6"
                     /tool="antismash"
                     /translation="DSDGDGVSDFDELNNGTNPLD"
     CDS             51823..53550
                     /gene_functions="biosynthetic (rule-based-clusters)
                     saccharide: Glycos_transf_2"
                     /gene_kind="biosynthetic"
                     /locus_tag="ctg1_353"
                     /sec_met_domain="Glycos_transf_2 (E-value: 3.6e-13,
                     bitscore: 47.3, seeds: 256, tool: rule-based-clusters)"
                     /transl_table=11
                     /translation="MEGQVQVADSTPINLHVDHLYLSSSILLLSGWFVAEEFTENVRLF
                     HKQDELNQHTLLVPRMDVVAALNLTDETFCSGFVCIADVSHCDDDIEISINGHITSLSA
                     FDGSLCDNPEHILQATGALRSQFLAQIDQQSIAAQTEKARSCIDVCELLDGNLLLLDGW
                     VLDESYVDAVVTNVFGEKQDLTFNTIRFARPDVSEELELLDVSQKIGISIVSRLTIATQ
                     GLSVELRSRNSQPFEVTVKSSDRKLESQPLLKKQLDRTDVYQKDFLNSGCRNISNVVQA
                     IWNSEEKNAGLESVTTMKVYGRDIPEPMVSIIIPIYGRYDFIQHQMLAFSEDVDMHNHE
                     IIYVLDDPKIEREFGIAANGVFQAFKYSFKTVYAGLNLGFSGANNLGASIAKGKYILAL
                     NSDVMPTTTGWLSRLVAKYQQTDDCGVLGTRLVYEDDTLQHLGMEYVQDPYYPGIWMNQ
                     HPYKGMPSSLFPSQQVRSVESVTGACMLMEKALFDKVNGFDTGYVIGDFEDSDLCLKVS
                     EQDKKIYLDSEEKLVHLERLSQSLVDSGDWKFKLTILNGTRQRNKWDKKILEVKAANA"
     PFAM_domain     52753..53139
                     /aSDomain="Glycos_transf_2"
                     /aSTool="clusterhmmer"
                     /database="35.0"
                     /db_xref="PF00535.29"
                     /description="Glycosyl transferase family 2"
                     /detection="hmmscan"
                     /domain_id="clusterhmmer_ctg1_353_0060"
                     /evalue="1.30E-10"
                     /label="ctg1_353"
                     /locus_tag="ctg1_353"
                     /protein_end="439"
                     /protein_start="310"
                     /score="41.5"
                     /tool="antismash"
                     /translation="SIIIPIYGRYDFIQHQMLAFSEDVDMHNHEIIYVLDDPKIEREFG
                     IAANGVFQAFKYSFKTVYAGLNLGFSGANNLGASIAKGKYILALNSDVMPTTTGWLSRL
                     VAKYQQTDDCGVLGTRLVYEDDTLQ"
     CDS             53543..54772
                     /gene_functions="biosynthetic (rule-based-clusters)
                     saccharide: Glycos_transf_1"
                     /gene_functions="biosynthetic-additional (smcogs)
                     SMCOG1045:glycosyl transferase group 1 (Score: 118.4;
                     E-value: 7.1e-36)"
                     /gene_kind="biosynthetic"
                     /locus_tag="ctg1_354"
                     /sec_met_domain="Glycos_transf_1 (E-value: 2.3e-27,
                     bitscore: 93.3, seeds: 63, tool: rule-based-clusters)"
                     /transl_table=11
                     /translation="MRKVLVIAHGHPELNKGGGEQAAYHFYKECLKQGDDAYFLARTDA
                     IPHGGAAFSIINPPREILMHTTHDDHFLFSNIKTRHLWGDFKGLLEKIQPEVIYIHHYF
                     HLGIEVIKVIKDTLPNCKIVMTLHEYHAICANGGLMKKSSGELCYRSGTLDCSRCFKGS
                     TFGPGEFYLRKRYIQTFFKLIDHFVSPSAFLKKRYVEWGIASEKITVIENGQPTLNISE
                     SEKGSSDSLSLCYIGQINPNKGLDVLLEAITLLPEEIKQRVQVDVHGSGLENQSPDYQK
                     KIQKLVKKSKKSVRLHGRYQAEDVGNILSSAQWLIVPSIWWENSPMVIQESLNCGVPLI
                     VSDIGGMAEKVENNVTGLHFRVGKPLALANRIVQIAEDKDLHTQLASNITPPLSLADAY
                     KKTMDIVKQC"
     PFAM_domain     53591..54184
                     /aSDomain="Glyco_transf_4"
                     /aSTool="clusterhmmer"
                     /database="35.0"
                     /db_xref="PF13439.9"
                     /description="Glycosyltransferase Family 4"
                     /detection="hmmscan"
                     /domain_id="clusterhmmer_ctg1_354_0061"
                     /evalue="3.60E-14"
                     /label="ctg1_354"
                     /locus_tag="ctg1_354"
                     /protein_end="214"
                     /protein_start="16"
                     /score="53.3"
                     /tool="antismash"
                     /translation="GGGEQAAYHFYKECLKQGDDAYFLARTDAIPHGGAAFSIINPPRE
                     ILMHTTHDDHFLFSNIKTRHLWGDFKGLLEKIQPEVIYIHHYFHLGIEVIKVIKDTLPN
                     CKIVMTLHEYHAICANGGLMKKSSGELCYRSGTLDCSRCFKGSTFGPGEFYLRKRYIQT
                     FFKLIDHFVSPSAFLKKRYVEWGIASEKITVIENG"
     PFAM_domain     54227..54706
                     /aSDomain="Glycos_transf_1"
                     /aSTool="clusterhmmer"
                     /database="35.0"
                     /db_xref="PF00534.23"
                     /db_xref="GO:0016757"
                     /description="Glycosyl transferases group 1"
                     /detection="hmmscan"
                     /domain_id="clusterhmmer_ctg1_354_0062"
                     /evalue="2.40E-26"
                     /gene_ontologies="GO:0016757: glycosyltransferase activity"
                     /label="ctg1_354"
                     /locus_tag="ctg1_354"
                     /protein_end="388"
                     /protein_start="228"
                     /score="92.4"
                     /tool="antismash"
                     /translation="DSLSLCYIGQINPNKGLDVLLEAITLLPEEIKQRVQVDVHGSGLE
                     NQSPDYQKKIQKLVKKSKKSVRLHGRYQAEDVGNILSSAQWLIVPSIWWENSPMVIQES
                     LNCGVPLIVSDIGGMAEKVENNVTGLHFRVGKPLALANRIVQIAEDKDLHTQLASN"
     CDS             54766..55905
                     /locus_tag="ctg1_355"
                     /transl_table=11
                     /translation="MLNYYLQETQAAGVGVHFFSPTIGQVANAKVEFKGKLSSSNRVKG
                     IRVECLSEQHSIGVVWSAAPDLSDEGTAHTYRFSLEVDSKQITEEHDLHFCVLVEYSDT
                     CDEVACGFIQKVHPVDSVVFVVGSPRSGTSALGKGLRKGLEANAHGESHVIEGFQRILE
                     TIDAFFVRSKTAQIKNNLVNVLPYTVLLAEQVRSLRRVYELYYGNQVILDKTPGIPMLK
                     ALPIALIAWPNAKVVFCKRRALENVKSREIKFPAVSFEAHLAQWKQSFIAWRQTKQQIN
                     QALKTKDWAMEVDQKQMSDHSNQVALQVSTFLNLSKRGHNKLERSLTNDRPEQTSAPTK
                     QARNLSQFGWSETQQQALVKVCGDELKRQGYSLDERYYL"
     PFAM_domain     55132..55710
                     /aSDomain="Sulfotransfer_3"
                     /aSTool="clusterhmmer"
                     /database="35.0"
                     /db_xref="PF13469.9"
                     /description="Sulfotransferase family"
                     /detection="hmmscan"
                     /domain_id="clusterhmmer_ctg1_355_0063"
                     /evalue="2.30E-06"
                     /label="ctg1_355"
                     /locus_tag="ctg1_355"
                     /protein_end="315"
                     /protein_start="122"
                     /score="28.3"
                     /tool="antismash"
                     /translation="VFVVGSPRSGTSALGKGLRKGLEANAHGESHVIEGFQRILETIDA
                     FFVRSKTAQIKNNLVNVLPYTVLLAEQVRSLRRVYELYYGNQVILDKTPGIPMLKALPI
                     ALIAWPNAKVVFCKRRALENVKSREIKFPAVSFEAHLAQWKQSFIAWRQTKQQINQALK
                     TKDWAMEVDQKQMSDHSNQVALQVSTFLNL"
     CDS             55920..56918
                     /locus_tag="ctg1_356"
                     /transl_table=11
                     /translation="MTRVVIHIGTEKTGTTSVQHFFDQNRAKLKELGVLYPHVGPRKDA
                     HFDLVNELHPLDNNGKYMEFLPKPTTDIGFYWGQLRQRIEDNPEKTVFLSAEHFSSRLR
                     DKALEYMSAFFSSLGIEPEILVFLRPQDEFLESTYSTAIKSGSSQSFEQMIENYQAQIL
                     RYDYEQLLALWSRYFGKHHIKVMRYQTSEGEERDVRKRILNYLSVKESETLDFSQSKSL
                     NVKWGRDMLEFARLCNLNIKPRLGNKRLLFLETCSNKLPAKPNERLLTFEQREAIEKYF
                     SASNSQVAMDYLGLDTLFVEREPVKIDESTPARPLLTKLSLIEMLAEEMGF"
     CDS             complement(56984..57958)
                     /locus_tag="ctg1_357"
                     /transl_table=11
                     /translation="MKRIENYPLRCSEYKNATLIATQVDRVNKTFSGGIYDRHGNIITD
                     SLRQDPSYTGVPAFPQEITRTVQDHYVESITNKIKGQYLYLGAYTYHYGHFLLESLSRI
                     WAAQEKTNYTGFVFSEFVIQSEQLKSFTEVFLSRAGVDPTKTLIIKENTKFESLHIPTP
                     LFYIGNKAHREYINTFKRISNPLKNGTLRVYLSRSNLQKRKRMVVNEKAIEQAFIEHGF
                     IIVHPEKLSVEQQLTLYRSCHTLASLDGSALHNGVFLPRKSRIINICTSRYPNRLNTNQ
                     SICNQLNDLKCELIPFQGEVIDLEKQVTRFDIPTIKRWLRKNM"
     PFAM_domain     complement(57161..57682)
                     /aSDomain="Glyco_transf_61"
                     /aSTool="clusterhmmer"
                     /database="35.0"
                     /db_xref="PF04577.17"
                     /db_xref="GO:0016757"
                     /description="Glycosyltransferase 61"
                     /detection="hmmscan"
                     /domain_id="clusterhmmer_ctg1_357_0064"
                     /evalue="9.80E-24"
                     /gene_ontologies="GO:0016757: glycosyltransferase activity"
                     /label="ctg1_357"
                     /locus_tag="ctg1_357"
                     /protein_end="266"
                     /protein_start="92"
                     /score="84.1"
                     /tool="antismash"
                     /translation="YGHFLLESLSRIWAAQEKTNYTGFVFSEFVIQSEQLKSFTEVFLS
                     RAGVDPTKTLIIKENTKFESLHIPTPLFYIGNKAHREYINTFKRISNPLKNGTLRVYLS
                     RSNLQKRKRMVVNEKAIEQAFIEHGFIIVHPEKLSVEQQLTLYRSCHTLASLDGSALHN
                     GVFLPRKSRII"
     CDS             complement(57960..59867)
                     /locus_tag="ctg1_358"
                     /transl_table=11
                     /translation="MERFFQITNKYRRLALFGWCMTSIANAQPLEKLNILQSDYPKAIY
                     FRYVEGSAANPNIPYERWEKRWSKLDGMIVKALDEEVPGRSDEAQRKFVKYKQRNPQKL
                     MLLHFNGNARDPNYRPSDYPARAWTYFVGTYSQQPLARNTQTIRVDDTDVFRVNHGKRA
                     KYNDDVAIVPLTENKELNWAQAEQVQLLSINPVQSTITVKRSQYGTKARDYKNGVYLAP
                     HVAQAPYKKSSTQSLWRYNFANLDAKEAPSLILANELLSLFKSGQALESFDGIAFDVLA
                     DSRGRKHHSRQTPIDYHLDGKFNQLDINAQSQYRLGVKQLLQKLRHSFGDNKILIADGN
                     QLSQQREITLLNGIESEEWPNYGDPDLNQWSTGINRHRYWTQFSRTPSLNVIKIGLPNP
                     SQNYNQEGIRKLKVAAALLTDAVISPAYKSNGKALHKWPELHSNGHYDWLGKPITTMKY
                     YIVESKARVLISESKPRIDFTKPSILLKRKGRSIKHSIDIELTESSGVVISAEVMSHST
                     LAKDRISYLTLTRQEDIKLKASSWTGSSPFIARFYFDNLPKGTTTLILESDAEYLTIKN
                     LKITPGAEIAYRLFDNGIIIANPTASAQTLPDNFLPETKIPRPLRIAKKSATLIKVKSR
                     "
     CDS             complement(59929..60339)
                     /locus_tag="ctg1_359"
                     /transl_table=11
                     /translation="MINILRKIKHKAAKDSNYIPPHSFQYHLDVTDKHLVKGWAFDTKR
                     PDHPVHVAFKLNGIVFCEVIANQSREDLASAGLATANCAFEMAPDLPQKSLEIIRADMY
                     INEHKVNHEPIEFTLNYEKLVTFLREDLINSQ"
     CDS             60552..61937
                     /locus_tag="ctg1_360"
                     /transl_table=11
                     /translation="MKYGNFKGLGLALSLLACAYVQPATAAEVEIEPGYGTLMTAVADA
                     NAGDVIVLKEGIYYMSNGTQVIDKSLTIRALNAQTKPKLMFTSGGISALEIRGEDTDFV
                     MQGITFYEGQSITNTPYFEVIGEVNSVALLQNNFTDIEVFVKPDYDPDGNLLYLDKLVV
                     VGNRFVRGKIDSAAEELFLFAGNSLSFNNFYANKSQSTAEQHILGNAFVLDNTTTVNIG
                     STGSSHSRVVGNFFDRLVSDDSSSASNAYLSPVYLRGHGVFSNNTVLAGRNTYQSPGTP
                     NSIQVVDFYGSFAINNNVFHVEPIALQERDNISFNVRDGDAHFSNNIFVNLPNAVAFSG
                     LDRANGTTLENNLCFSEVDGVPCIEHAGITVVDDLKLDSQFRPLAGSPAIDAGIDDVFY
                     RDVDGTRSDIGIEGGPLPKSQFDDQRLATESAPYLYPLFEANASLSNNGELNVKAIAIS
                     KLR"
     CDS             61953..64352
                     /locus_tag="ctg1_361"
                     /transl_table=11
                     /translation="MTMNKPRVFALLAIVHSYSAWASAIDSAQVYWDNDSINNAISVPV
                     EDELNLPWVVYTQKVNTSSLSRGEFDLDGIAHKVNIAVTDSEGNVSPAFSLPMYLRQLP
                     ATDTEYGNLVSTVVLARADQAETIAINELEFGVGPSEEATGKVWGVYKGSTQYGAPLTG
                     NQKLALAALDNYAGTQTNAIESNLYLTSERYSPLSSVVTTVDATVNGQALSVDQSWING
                     SVYSVSYRSPQAFNSANEAVISAEDFDGNEIAMGTNYFGFIDGDNDFIDDRFDDDWDND
                     GLTNEQEAELGTDPRNPDSDGDGLGDKYEVDNGLDPTDPTDALLDIDGDGLSHLDEVKN
                     GTDPNNADSDGDGVNDGDEVREGTDPLDPDDFKSQAIQEVLTVGDVNRDGASEFVALDK
                     SALPLVNVSVLDAQLATLIEKELDYQFSDVQLIDLTEHYKGEKDYVALFGYIESQNRYT
                     LVILNPANTLSVVKRINWPATLNRVEFMSVPDMNSDGVSDFALFGQHKVNGTNQLVVRS
                     GVDGNSLRTFKWVNNWQDPTVIFLPDRNKDGIQEVALFGSHKRSLRNQLFVLSGASGSK
                     LDVYNWGAVWGSGEVEVIPDVNGDGFADVSMFAKRNDDERYQLAIKRGQTKAGMAAFVH
                     WPGEFEAETVQKIKLDDRNQDALDEIGLFGLSLKNGSERYKLWVNSYVKNQRLQNLSWP
                     NSWDSPKVKQVNDLDSDGIREVALIGVNRNSNNLEVSVKSSSTGKQLVLTSLETVLADM
                     TYSSKDMNGNGYNDLVILGKNDDDKVEVIIIDGRNYQQVLLSSELP"
     PFAM_domain     62784..62846
                     /aSDomain="TSP3_bac"
                     /aSTool="clusterhmmer"
                     /database="35.0"
                     /db_xref="PF18884.3"
                     /description="Bacterial TSP3 repeat"
                     /detection="hmmscan"
                     /domain_id="clusterhmmer_ctg1_361_0065"
                     /evalue="3.00E-05"
                     /label="ctg1_361"
                     /locus_tag="ctg1_361"
                     /protein_end="298"
                     /protein_start="277"
                     /score="23.9"
                     /tool="antismash"
                     /translation="WDNDGLTNEQEAELGTDPRNP"
     PFAM_domain     62928..62993
                     /aSDomain="TSP3_bac"
                     /aSTool="clusterhmmer"
                     /database="35.0"
                     /db_xref="PF18884.3"
                     /description="Bacterial TSP3 repeat"
                     /detection="hmmscan"
                     /domain_id="clusterhmmer_ctg1_361_0066"
                     /evalue="1.40E-04"
                     /label="ctg1_361"
                     /locus_tag="ctg1_361"
                     /protein_end="347"
                     /protein_start="325"
                     /score="21.7"
                     /tool="antismash"
                     /translation="DIDGDGLSHLDEVKNGTDPNNA"
     PFAM_domain     62994..63059
                     /aSDomain="TSP3_bac"
                     /aSTool="clusterhmmer"
                     /database="35.0"
                     /db_xref="PF18884.3"
                     /description="Bacterial TSP3 repeat"
                     /detection="hmmscan"
                     /domain_id="clusterhmmer_ctg1_361_0067"
                     /evalue="3.60E-07"
                     /label="ctg1_361"
                     /locus_tag="ctg1_361"
                     /protein_end="369"
                     /protein_start="347"
                     /score="30.0"
                     /tool="antismash"
                     /translation="DSDGDGVNDGDEVREGTDPLDP"
ORIGIN
        1 gctttttact tattgatagc cctaaacctg taccgccata ttttcgggtg gtggaactgt
       61 cggcttgggt aaacttatca aacagtttgt cttgatgggc tttctcgata ccgatccccg
      121 aatcgaccac agagaacttt acgctgtcga tctgttcatt ttttggttgg acagaaacat
      181 aaacggccac ttgaccttgt tcggtgaatt tcactgcgtt accaatcagg ttgacgagaa
      241 tttgtctaat gcgtcccgga tcgccaatgt gccattgaga gagtactgga ttggcagggc
      301 agattaactc cagtttcttt tgagaggcac ctaggtagag cgtcgcgcca atgtcttcga
      361 taagttcaac gaggttaaat tccaactgct ctaggtcgat tttgccagct tcaaacttag
      421 aaaaatccag aatatcattg atgattgcca gcagagactc agcgctgtct cttgacgttc
      481 gggcaagctt gaattgctgc tcatcaagtt cggtatcgag cagcaggtca gtcataccaa
      541 tcaccccatt cattggagtg cggatttcat gactcatggt agagagaaac tcgctttttg
      601 cgtgcgccgc cgaacgtgct tcttccgttg cttgttgtag ttgctggtta tgttcaagca
      661 tttgttgctc tttgagggct aaggaatccg ccatattaat aaagccggta ctcaggcggc
      721 tgatttcatc ggtttgatta aagtggtgct gagggagtga tattttgtaa tcgccttgac
      781 ctacatgttt ggtggcgtct agtaaagctt ctaatctttg caccaactgc cgagacataa
      841 aaagcaacac cactaaacaa atgatggcca gagccagacc aagtgcacca agcactaaat
      901 tgcgatttgt gttcaatacg gtctgcatcg cttgttgaga tatttgctga ttttgtaaat
      961 cgagaatcga gcggatccgt tcgattcgct gtgtcgctaa tgggaaccaa aactcggggg
     1021 taatatcctc aagcccatcc tcaagtgttc ctgatgtgac gaacgttgat tcaatgtcat
     1081 caatttgctt atggacaccc caattgataa taggcatgta gagggactct ggcgcatgtt
     1141 gacgcagtaa gcgcagattc caatcgaaac ttcgaatgta ataacccgca tcgatcatct
     1201 tatcgtttga gatggcttgc tcaggcgctg caaaaatacc attgagaatg ccgcgagatt
     1261 gccctgcgcg ctctttgagc caaagcaaat ggacatgatg cagtaaatca tcaactaagt
     1321 ctggggattc gatagaactg acaagggcat cataaatagt taatgcttgc tcgataagcc
     1381 ctgagtagtg cttgaaggaa tattcgccga caccatgatc aacgaactcc cttaccatca
     1441 cggtatgctc aatagcacga tcaagtaatt gaatttgctc actgaaagcc tgttcgatgt
     1501 cgctgtgctt gctggataag ctccgccatt gctcgcttgc tttatcggct tgcgctcttg
     1561 ccgtaatgag tttttgtttg gtggtttcat ctagattaga tttataacct tcagatagcc
     1621 cgcgctcgac agcaaagtgg tgagcaatgt tatcaagcga atgagcgacg ttgagaagtt
     1681 cgatggtttt ggtggcctcc gcatttctat ccacgagtga gcggatcact tgatagctca
     1741 tggttagaac aacgatgagt aaccctaata caatcaatga tgtttgggtt ctcagggtta
     1801 agttacgtat cgcggttggc atgcatgccc atcctgtttc ttagcgtatt tcagcagtat
     1861 aggagacgaa ctgctaggtt ccgatatttg cgttttttat gaattcaata agacataagt
     1921 ggcaaacgtt tgcttattta tcaaggtgtt gttttgtaag gctttgaagc tagttcgaaa
     1981 agtgttgatt tattcctgtc agcaattaga attcgcgcca atattcttat tgcgcatacg
     2041 tttgcgtcgg cgtgttttct atcttaaaag gtaccactgt gagtgcagaa ttagcgggtc
     2101 agagacagac caacccttcc tttatcgaag cgaccttcaa ggtgagtgag cgtaagtcta
     2161 cgattggcac tgaggtgtac gcaggcttta ttacctttct agcgatgagc tacattttgg
     2221 cggtcaatcc ggctattttg ggcgatattc ctggtatgga tcgcggtgca gtatttaccg
     2281 caacggcgct ggcggcggcg tttgcgacgc tgattatggg tgtgtttggc aactatccgg
     2341 tgatgcttgc tcctggtatg agcatgaacg gctttttcaa aggcatgctg ttaagtggtt
     2401 cggtagcgct ggtttggcat gaggcactgc ttggcatctt tttctcaggc atcatctatt
     2461 tgattttatc gatgactaag atccgtaagg cgatgattga gtcgattcca gaagacctca
     2521 agttggcgat tacggtttca ctcggtttgt ttattgcgtt cttgggtctt aagaacgcag
     2581 gtatcatcgt ttcaaaccca atcattttgg tgagtatggg cgatattcta aaccctcagg
     2641 tcatgatcgc ttacatcagt atttttattg cgcttggttg tatggttcgc gatatcaagc
     2701 tggcgacatt tatctcattc atctccgcta ttattttgac tatccttgcc gacactttta
     2761 tgggcacggc aaacgcacca attccagaac agcttgtggc aatgccgcca agcatggctg
     2821 gtagctttgg tgcgatcttt gatttttctg gcctaacggc agagaagatg ttcgacttgc
     2881 tgtttatcgt tattatcttc ttgattgtcg acttctttga tggattgagc acgatagtgg
     2941 gcgtgggccg cgatgcaggc atcatcgaca aagatggcaa ggtgccaaat gcgcgctcag
     3001 cactcgtcgc tgacgcaggt ggcactgtga tgggttcgct gcttggcaca acgtcggtaa
     3061 cggcattctc tgaatcgggc attgcctctt ctcaaggtgc gagaactggt ctcgcggcgg
     3121 ttgtggtagc aggcttgttc tttgtgtcac tgttccttta cccgctattc tccttgttct
     3181 cagcggccat ggtggcgcca gcaatggtgg tggtaggcat ttacatgatt ggccgcttag
     3241 gggatatcaa gtgggataag aaagagtctc gcattgctgc cttctttacc atcatgttta
     3301 ccgtgctgag cttctctcct gcaaacggca tggcaatggg ctttattagc tatgcgttta
     3361 gtatggttgt ggcaggtaag ggcaaagagg ttcacccggt gatctatgtg ttgtcggcgc
     3421 tgtttatgac ttacttggtg ttgttgtagt cactaataat cggaatacta ccccccacag
     3481 cgccgtcatt cctgcgtagg cagaaatcta attgaggctt ggtgtgcgtg ttgagtagac
     3541 tcctgcctgc gcaggagtga cagctatttt agtgcgggaa atattcaagc aataaaaaag
     3601 caggcatcag ccttaatgct tgtaagttaa gaagctaaca ccttttagaa ggcctagtcg
     3661 catagcgact gggccttctt tttaccgctc ttggatagct cctatctcgc ctttctggca
     3721 acgtaaaact ctcagccata tctaggatat agttcatcac ctccgggatt cttccaggtg
     3781 cgacggcagg aaggagttgt aactgtccta ttaagaacaa cgaagcttgt ttaaagccta
     3841 tctggtaagg cattaccttg ttttggtcgt aggccatttg gcacattaag aaccgaagta
     3901 agttataggc caacagcatc ccccacagtt cttgttctat tagttcgggc tttttgcttc
     3961 ttagagtcag gttgttttga agcatatatt gtttcatctc tcgataaccc aactctatct
     4021 cccatcgatg tccataaagc tctgagatgt cttttcctgg gtagcgcaag gggtcagtca
     4081 tcgaggttaa caaccgtacc tccttaccct taatagtctt agttatcaat cgagcttcca
     4141 gtgtttctgg tgcatcgtgc cacttttcct agcttgaggg gatagcttta attcgaccaa
     4201 ctcttgccca cgccctaact tgcgaagcat tgtgtattga gctcctttac gcattggaat
     4261 aagccaatgc ctctctaccc tgttgtctgc caacggtgca atagtcctag agcgtaaaaa
     4321 cctctatcga agatagttag gctatggtcg ggagagcgct caatgagctc cgtagttaag
     4381 tccacttcgc tctttgatgt agagtcgaac gatgcactat ttagaaggtg acttgtcagc
     4441 tccatatggc agaccattcg gacctgaggg tattcggacg agcacttttg attccgagtt
     4501 cgactgaagc gctcatcatt gtctttagta tcaggggttc gccagactac accgtcgacc
     4561 gcatgaagtg ttaaaccatg ccagtctggg tggggcgttt tgtcattcca tagtttctgc
     4621 gtttgagtaa agacggattt catgacatcg gagcccagcc tttgtcttgc ctgaattact
     4681 gcactcggag caacaaatgg cttcttacct gggagaagaa tatccagctt cgagacgacc
     4741 ttctccatgg acaaatggcg atacagagac atcccaacaa cactccaaac catcatttcc
     4801 attggtaacc ttcgtctgcg aatagtcgta attcctgtat cttccaaaca ctgggaaatg
     4861 agttctggag aaagcagatc agataaaccc gaaagttgct ctgcagagaa ttgatgaact
     4921 tggttaagag cctgtcttaa aaacataaaa aaaatccgag tgcattgaat acactcggat
     4981 tttgacactt tgaatggatc gttcaaccga tcatttagtt gttaactgat cggcattagg
     5041 catcagcctg cttttttatc attcaacaga attattcaat attctgaatt tgctcacgca
     5101 tttgctcaat caacacttta agctcaacgc ctgaagcggt gatgtcagtg ctgatagatt
     5161 ttgaggctag ggtgttcgac tcgcggttga actcttgcat cataaagtca agacgacggc
     5221 ctacggcgcc accttttttc ataatgctat tggtttcttt aacgtgagag tcaaggcggt
     5281 ctagctcttc tgctacatca gatttttgcg ctagaagaat caactcttgc tcaacacgag
     5341 aggcatctag ctcgattttt gcctcttcaa atttgcccaa taggcgttca cgttgccatt
     5401 caataatttc tggcatgcga gcacgaactc tcacgacttc ttcagtaatt gcatcaagac
     5461 gctgtacgat caacgctttc atgttgtcgc cttcacgacc acgcgcttca atgaaatccg
     5521 ttagtgcgcc ttcaaaacca tctaatagcg ctttgttgat ggtgtccata tcttgctctg
     5581 gtgtttccat cacacctggc cactgcatta cttggaatgg attgatgcgg ctgtcttcgc
     5641 cagtcagcgc cataacttga tttgctgcgc caatcacttg cttagccagt gtctcattga
     5701 tgttgagttc acctttcgca gctgggtttg cttcaaaacg cagatgacat tcaaccttac
     5761 cgcgcgccag gcgcttacga aaacgctcac gaagtacagg ctctagacca cggaactgct
     5821 ctggaagacg gaagtatgtt tcgagataac gttggtttac agagcggatt tcccatactg
     5881 cgctacccca gtcacctttg acctctttgc gcgcgtacgc ggtcatgctg tagatcatga
     5941 aatgattccc ttggattcaa taaatgtgtt caaactgttc tcatgttagc acagcggggg
     6001 aagagaagta atctggtgat tgggggcagg gtagagaacc tagacccctt ttcagttctc
     6061 cgctataatc ttcgcccaac ctaactcctt ccctaattaa ggtaatgccc atgcgtccaa
     6121 atgatcgcgc agcagaccaa gtgcgcccaa taaaaattac tcgcaactac accgcttatg
     6181 cagaaggttc tgtattggtg gagttcggca ataccaaagt gttgtgtaac gccactgtgg
     6241 aagagaatgt acctcgttgg ctaaaaggcc aaggtaaagg ctgggtgaca gcagaatacg
     6301 gcatgctacc acgctcgacg cactcaagaa tgcgtcgtga agcagcaagc ggtaagcaag
     6361 gcggccgtac gatggaaatc caacgtctaa tcgctcgcag tctgcgcgcg gtagttgatc
     6421 tagaagccat gggtgaagtc atggtaacgg tagactgtga tgttatccaa gcagatggtg
     6481 gcacgcgtac tgcctctatt tctggcgcaa gtgtggcaat ggctgatgcg tttgctcacc
     6541 ttgttgcgaa aggcaagcta aaggcgaacc caatgaaagg ccacgttgcc gctgtctctg
     6601 tgggcattct tggtgaagat attttgtgtg accttgagta cacagaagat tctgcagccg
     6661 atacggatat gaatgtggtc atgacggaag atggtcgcat gatcgaaatc caaggcaccg
     6721 cagaaggcga accgttcagc catgatgagt tgatggcgct actggcgtca gcaaacaaag
     6781 gcattgccga gatcgtagca gctcagaagc tggctttaga agattgattg atagctcccg
     6841 taagggggct atttttttga gtaagacaaa atatggcttg gtgagcgcgt tgagtagacc
     6901 cctgcctgcg caggggtgac gaaaacctcg agttttgaga gtagtggcgc gttattcctg
     6961 cgcaggcagg aatctactta aagcgatcgc taaccttgaa tggaaccatg tctaccgggg
     7021 tatggcaaca aacataccta aacacaacaa ccgagagaga taaaatgaaa gcataccagc
     7081 gtgaatttat tgaatttgca ttagagaaag aagtcctaaa atttggcgag tttaccctta
     7141 aatctggtcg taaaagccct tacttcttca acgctgggct tttcaatact ggtcgtgacc
     7201 ttgctcgtct aggtcgcttc tacgcagcag cactggctga ctcaggtatt gagtttgacg
     7261 tgctatttgg cccagcttac aaaggcatcc caatcgcaac aacaacagcg gtagcacttg
     7321 ctgatcacca cgatatcgac acgccatact gttttaaccg taaggaagcg aaaaatcacg
     7381 gtgaaggcgg caacctcgta ggtagtgcac tcgaaggccg tattatgctg gtggacgacg
     7441 tgatcaccgc aggcactgcg attcgtgagt cgatggaaat catcaaagcc aacggcgctg
     7501 acctagcggg cgtattggtc gcgattgacc gccaagaaaa aggcaagggt gagctatccg
     7561 cgattcaaga agttgagcgt gactttggct gtgcggtgat ttcaatcgta agtctgacag
     7621 acctaattac ttatctagaa gagcaaggcg gcaacgctga gcatctagaa gcggtaaaag
     7681 cgtaccgtgc ggagtttggt atttaataac tcgtaacagt tgattaaaac aaactgtgtt
     7741 tgaatacaaa aaaaggcctg aatattcagg ccttttttac ttttgtcatt gaggtttatt
     7801 gctgcggttt gactttacac agaatagcgc cgcggttgtg gctttcagct atcacatcac
     7861 tgcaatcaaa ttgctcttgg taacgtggga agtcatgggt cattctgtct ttgaaggcga
     7921 tcagatagaa ttggtctagc ccttcaagtt gctcttctgt acgcagaacc tttgcctgac
     7981 cattactgta gtactgacca gagtatgagc gtggatatac gtagaagatt ttaacttcag
     8041 gatccaagct gagaatgagg tgcttatcac tactgtcggc aatttttccc gtagatagca
     8101 tataggtagc cgcaatcagc gcaacgggca cgataagcgc agcaatcgtc aaccaaatgg
     8161 tatctttatt cttccagaaa atcgcaatca atagaccaat cgctggtgta cctggtagta
     8221 cgtaggtcgg tagaatattg cttgaaaccg tgaacaagat aagcggtgac aatgcccacc
     8281 agatcgcaaa gctcgtgaaa ccgtggtttt gttttgcttg ctcaaggcca aacttagcgc
     8341 gtaccaacat gagtaccggt agaatgagtg accacggtaa taccgccagt aaccagaaga
     8401 gccagatttt acctttcggc tcctcgtgac ccgagccata aagatcaccc gtccagcctg
     8461 gctcgacgaa gcgcttgtag tgctcgccca caatgaagta atcgataaat ccaggtgtgg
     8521 cgcgctctgc catgatgtac caaggcagcg caatggctag catgagcaag gttcccttga
     8581 taagcgggaa tcgacgccat agctccacaa acgcgccaat cagcccatgt tgaatgacca
     8641 tccatgggaa taccgccaaa ccaaatagca caatcgccac cggccctttt gcgagcaggc
     8701 caatagcaag accaataaag cccacatagc cccaaagcgt ctcaccgcgc cagcattggt
     8761 agaaaccaat catggcaagt gcaagcccta aggtaagcgc catatcggtc atcacagcgc
     8821 ccgctgagat tgagaatacc agcgtggtcg atagaacgac agctgcaacc agtgggttgt
     8881 agccattctt cttcgcaaac catgcagcac cagccaccac aacaacgcca gcaagccagt
     8941 gtggtaagcg caaggtaaat tctgacaacc cgaagagctc aacgctagcc gcactcatcc
     9001 acgtgaacag tggtggttta ccccaaaacg gaacgccata gtcaaacaat ggtgttagcc
     9061 agttaccagt ttccaccatc attcgcgcca tctcaccata gcgtgattca gttgtgtcca
     9121 ttaatggata gaatccaagc gagagtagac ggattaacaa cgcggcaatg agtaggaacc
     9181 acagcgttcg ctgtttattt atcattttca tatgctccaa aagcgggact gcggccgaga
     9241 taaatagtaa ggccgatgct gagcaagacg acgctatatc atcttgccga acaaaaaaac
     9301 gttcgaagtc tcacacattc ttcaagtgta ggtcaataaa atagcaatca aactattgtt
     9361 aatttgtgta taccggatga ccttacacca ccttcttcgt ttgtagtgct tgctcaataa
     9421 gtggtggtac aaattggcta acatctcctc cgtgaatagc gacttcgcgg actaaagtgg
     9481 aagagataaa tgcatgttct tctgctggtg taaggaacac actttccaat cctggtagca
     9541 gtctgcggta catgttcgtt agaccaaatt cgtattcgaa gtcaaccgtc gtgcgcaggc
     9601 cgcggatcag cacattggcc ttttcatctt cggcaaagtt aaccaataga ccagaaaaac
     9661 cttttgccgt aacgttatct aagtgcttgg tgacttcgcg ggtgaattgc acgcgctcat
     9721 cgagcgtaaa catggtgttt ttacttggac tggcagcaat ggcgatgatg acttcatcaa
     9781 acatggttga ggcacgttca atcagatcta aatgaccatt ggttatggga tcaaaggtac
     9841 caggataaat cacacgagat aggcgttttt tcgtcacggt attggctctt gttaaaagtt
     9901 tgcgtcagtg tagcactttc cagcgtttat taggaatgag gttgccagaa cacaatgaat
     9961 tgctattatc ctcaaacagc taggtgataa gagagcaaag atgaaaaaca tactggtggt
    10021 tcgcaacgac aagataggcg attttatgtt ggcatggcca agcttcgcga tgcttaaagc
    10081 atcgatgccg gattgtcgag tcactgcctt ggttcctagc tataccgtgg cgctggcaaa
    10141 agcctgtccg tggattgatg aggtgattgt agattgcggt aaaaacgccg acaagcacac
    10201 gcaaaagtat ctggttcaaa cactaaaggg cgcgaagttt gatgcatcca tcaacctgtt
    10261 ctcaaccact tacaacgctc tgttagtgtg gaaggcgaag atcccgtacc gtttggcgcc
    10321 tgcgaccaag tttgctcagc ttttctataa tcgacgcatc aagcaaaaac gctcacaaag
    10381 cgccaagcca gaatacgagt ataacctcga tcttgttcgt gcatttctca ccgaccagtc
    10441 aatagatatt gtggagccgc gcgcaccgta tttctctttc tctcttgatg cgctagcgaa
    10501 gcaaaaagag aaattagcag ttgagcttgg tctaaataaa gcgctgcctt ggatttttgt
    10561 gcatgccgga agcggcggtt cagccaataa cctcaccctt gagcagtatt ctgatctggt
    10621 tgctggaatc gatggcaatt tcaatgtggt attaaccgct gggcctggcg aagaagagaa
    10681 ggcgagggag ctgcaggttc tgttggcaga gaagcagata aacagtgtgg tgtatgacaa
    10741 aaatgatggg ttggtggatt tttcctgttc gcttgcctgc gccagtctgt ttatcgccgg
    10801 ctcaacaggg cctttgcata tcgccgctgc gcttgatgtg ccaaccgtag gttttttccc
    10861 agctaaacgc tctgcaacgc cactacgctg gaaacccctt aattcagatg gacgtcactt
    10921 ggcgttttca ccgcctcaag ccgaggacaa agcgagccaa gagaacatga ctcgcatcga
    10981 tattgctaaa gtgacgcaag aactcaacct ttgggcggct cagtacttgt cctaacccag
    11041 agatcggcgt atttcacgaa tgtggagtgc gccgatagca aacatagcag taagccttgt
    11101 ttaccatcta agaatccggc tttgacgatg tacattttca caaagcaggc cacagcatgc
    11161 aaaataccct gtgaaatgct cgatttcttg cctcgctttt ctctttgttc agcccacgcc
    11221 ttggcataac ctgcagactt caccaagtag tggtgaatgt cgtcataggt gtaatggata
    11281 agatcgcctt gcagggtttc aatcgtcatt gacttgtcgg tctcgacttt ttcgtgcact
    11341 aaggagtcat tgtattgcgt gagcttagtc gggtagaggc gcaatacttt gtctggatac
    11401 cagccacagt gtttgatgaa gcgaccaaat acccaactta gtcgggcaaa ctgataaata
    11461 gtggtgggag cgtttttact gaccgcttcc aaaatgctaa ctttgagctc tggagtgacg
    11521 cgctcatcgg catcgagcca aaacacaaag tctgattgga catgactctg tgcgaactgt
    11581 ctctgacggc caaatccagg ccaatcactg ttggtataga acttagcacc catctcttca
    11641 gcaatagcct ttgtatcatc gctgctgccg gagtctaaga taacaatttc atccacccag
    11701 ccttgcactg tctctaggca agcgcgtaga tgctttgatt cattttttac tatcagcgcg
    11761 acagcaagtg ttggtttggt cactgttatg atccttggtt gattgttttt cttgttactc
    11821 tattgaagcg cttctgattt caccacatgg tcaaacatcg caaccacgct ttcagcttta
    11881 atgcgctgca tagcatgctt gtctttaacc cgtgcacgcc attcaagctc acggctggct
    11941 ttccccgttt cagcgacaat cgcttcttca taagccgaca ccacataatc caaataacga
    12001 tacgggccag tgcgctgtgg attatggtga gcatacaaac cgatcaccgg tgtctgcatt
    12061 gcattagcca tgtgggttgg tcccgtatct ggtgcaatca ccaaatcacc catatcaagc
    12121 agagccagca tctgcatcag gctactttga ccaatgacgt tggtgattgt gtgagagcac
    12181 aaagcttcga ttttcgcgcc aagctccact tcaatcgcgg cagggctacc tgccaagatg
    12241 accttccatc ccttctcaac ggcatgatta atcacagcaa cataaccttc cgccgtccag
    12301 tttttatagc ctttgctggc ggcaggaaca atgatgagat ttcgctgtcc cactaaaagc
    12361 ggctctaccc aatcagcgtg ctgctgacta tagtttagct gccaactggg aaattcagca
    12421 ggaatgccga gggtatcatt gaaagcgagt aagccatcca atacatgcat tttttgcgga
    12481 gaaggcactt taacgttggt gaataactgc tgaaaatctt gcgctcgatc tgcatcaaaa
    12541 cctaatttgt aattggcttt aatacccaaa gtcgcgatgc tcgcgcgcag tgcatattgc
    12601 atgtgaagta gagcatcaaa ttgttgacca tggagctggc gccataaatc gcgatagcca
    12661 cgccagcctg cttttttgtc aaatacgacg atattgacgc cttgaatact tttcagtagc
    12721 ttggcttcta atgagccagt tacccaggtg atttgagtct taggccagtg agcttggatc
    12781 gcttgtaccg cagcgatggt gttgcacacg tcgccaatag cagagaggcg aagaatgcaa
    12841 atcgattgtg gtggagaggt aaacagtgcc atagtgccag cgcattcagt catagattgg
    12901 caacgattat gcagcgaaga aaatagaatg taaaatttcg ccacagtgct agaatcgccg
    12961 ccctaaaacg atagacttta caaattgtta aactctgtca ctctttgaat agtgattcta
    13021 aaggatgatg ttctattacc atgcggtatg aagtgattat gtcggcctat aacgacgccg
    13081 acgtcctaca gctgacttta tctggttatc tcaatcaggt ggataaggac tttggtattt
    13141 gtgtggcgga cgacggttcc ggacctgata tcgagcagct tgttgaagag tttcagcgga
    13201 aggggctgag aattcgtcat atctggcatg aagataaagg ttttcggcga acggttattc
    13261 tcaataaagc tgtggcgagc tcacaagcgg agagaattat tttcaccgac agtgattgca
    13321 taccacaccc ctgttttgtt gccgatcata aggccgctag tcgtcccaaa agactggtaa
    13381 caggcccaag agtgtattta ggccccgata tcacccagtg gttaaaaaat ggagactcgt
    13441 cgattatcga gttaaacaga acctcgttgt tgatttggct ctccatacgt aagcaactgt
    13501 cgaaaatcga gcaagcaatc cgctatcctg catggttact gcctttcttc aatcgaatga
    13561 aaacagtatg gccttatggc gccaattttg ctgtcgatcg ccaagacctt ctgttggtca
    13621 atggttttga tgaggacttc ttaggctggg gtggggagga cgttgatctc agtcatcgtt
    13681 tatccttggt tggtgtgacg gcgcatagct ctctaggacg agccgtggtt taccatcttg
    13741 aacatccgat ccgagaggca gacgatggtg atgaaacgct gacccaactt aaacagcaaa
    13801 aactgaatac caccgctgct tattgtcgca atggcatgaa taaatggtta gattaggtat
    13861 ctaaccacct attatctact cggcttcgga gacccagtgc aacaagtatc ccccaatccc
    13921 aataccatga tctggtatga cagcaccttt atctctgcgc cagatgagca gcttttttgc
    13981 tcggattact ggcagaaaca agacaaggta ctcggcagtg ctcaaggtcg tggtaccact
    14041 tggtttgtgg agaccgaaca tttaccggcg gcgttacggc actatcgtcg cggtggacta
    14101 tttggcaagc tagtgcgtga ccaatattgg tttaatggtt ggcacaatac gcgtagtttt
    14161 cgggagttct cattgctaag caagctgatt gaggcagacg tcaatgtccc acgcccgctc
    14221 gcggcaatgg ctgtgcgcag tggactgtac tatcgcgctg atcttttgag tgaaaagatt
    14281 gcgaatgcac aagatcttgt cgctattttg caatcaggtg cgctagagaa actggcgtat
    14341 catcgaatcg gtgcagaaat acgagcaatg catgatgtgg gggtcaacca taccgatctc
    14401 aatattcata acctactcat tgatgatcaa aacaaagttt ggattatcga ttttgataaa
    14461 tgcgctgagc agcccggtga gagctggaag caagataacc tcagccgtct aaaacgttct
    14521 tttgaaaaag agttagggcg ttaccaaatc cactggcagt tagaggattt tgatgaatta
    14581 ttgaaaggat atgagctagg aaagtaattg actgttcaga cttcatgagt aataggatta
    14641 ttattactca tgaagtcttt atcatgcctg tatcaactca cgtatgagcc aaacacattg
    14701 aatggcagct taaggaaggc ggcgagcaat acgtccgcaa aattgcttga atgcacgctc
    14761 agcccttttt ttatcgagct ttggttttga accatggttt agtgccagcc aatcttctag
    14821 atcgtattct agtgagaggt taccccgttg gtaaaatctc tccgtgacat ccaattgcaa
    14881 tgcttccggg gtgtccacaa taatattgtt ggcaataaag tctccccaaa atgttgacgg
    14941 tagattagca ctatcatcgg ccttgctgtt gatatgcagt ggttccccaa gcaagtcact
    15001 taaccatgat agggtaagaa attgctcagt tgcagggtag cgttgctttt tacctgagtt
    15061 aagttcgaag tgaatctccg gtattggttt attaggccat actttgagta ggtcttccgt
    15121 cagtccaaag tcaaacaaat cacttttatg gaaatgcaca gtttttccat agtgagagcc
    15181 aataaagaac gcacttgagg tgattattct ttgcttaaag tattgaaact ttgctgcacg
    15241 aggcagatcg tagtacttac agtaagtgtc aacaaacgct cggcctgaga gcaaattgtc
    15301 gctacgaagc ttaacggcat atcgtgagga aaccgctgcc aatccggcgt tcgagctctt
    15361 gagttgacgg ttgttgttca gaactaacgg ggtgccatca ttaaacacct tattcgagcc
    15421 agggtcgacg gactcgacca gaacatcata atccagacct tcaataggct gattttccca
    15481 agtagacaaa atgatcgtcg aactgggaaa gaactgacga atcgatgcta agcagcgctg
    15541 ggtgatgcct tcgatttgtt ctctgcctgg agtttgttgc actggtccct ggacaacgaa
    15601 tgtaatgtca gaatcatcaa tcacgataat acccccacta agcgtcatgc tttagaaaat
    15661 cactatattc tgaaggtact ccgcaaaaaa tcacctcttc tctaggaatc aagtgatagt
    15721 gaatctttcg cgatgcttga atgagttcgt tatacaaagg cgcgacatag agctcacctt
    15781 tttcccattg ctcttgaggc ttggtcaagt agtgatagta agcctcaaga tactgttcta
    15841 aggaatggaa gtggtagagg ccagtacaac aaagatctga gattggattt ttttctgccg
    15901 tttgaacgac ctctgtactg tcatcggaga taggcttggc aaatgaccag ttgtctccct
    15961 tgcctctaaa tacctcaagg tacccatccc ctagcgtgtt gagatcagga aattcgaagt
    16021 ttggtctaaa ggtatcaata ttaaaaatgg tgagcgtctg atcttttgag ctctgctgag
    16081 acgctttcca tttttcaagc cccaaggtta ccgtttcagc ttgcccgcgc gtttcatcat
    16141 ttaaaatgac gatatcgaag ttagagatgc cgagagtatt cgcttgttgt tcaacaaatg
    16201 ctggagtgtc gtaaacatta cgaacaataa atagaaagtg ttcgctttta aagtagagag
    16261 agaagctttc gacagcatga tcaaacaagg tttttccatg tgccattaac atatattttg
    16321 gcttgtcata accggcttta aaaaagcgcg aactcatacc agccatggga attactatca
    16381 tttttctagc cttttcatta ggaaaaacag cctaaaggca ttggaaaaca atgcttgctg
    16441 gcgttttttg tcatcgttat gcagaggaag catcgacaga aacagttgga tttgcattgc
    16501 catcaaggaa acggcagaga tatcgaactc atcagcaatt agctcgataa agcgttgttg
    16561 aatggttttg tgtctggcgg gctcatcaat gtgaaaatgg atctggtctt gttctatttc
    16621 aacatcgtaa tatccagcaa taatccagtc atacatcccc aatatcgagt ggctaagctt
    16681 agcaatgtcg tagcggatgt ctccgtaaat ggtcaaggta ccatcaggtg tcatccctct
    16741 cggatctatg gttttgattc gagctgcgcg gaaatcatat agaatattac taaagcagaa
    16801 atccccgtgt agaaccgaac ttggccaacc tatattacaa ggaaggtgtt gactactgtg
    16861 gctcaatact tcggttaacg aaacgggagg ttcgttatta aattgccact tatctgttag
    16921 ttttatgcca ttatccgcgc aatattcatt tagtcttacg gcggttttgt tcccgaaaag
    16981 ctcatttaag tgattggcgg aggtatcggc tggagcgtgc tcttttaaac agctctttaa
    17041 gaactcaatc gagcccaaaa ggatcttctc ccaaattgca ggaggtaaat cactaaatac
    17101 ataaagttcg ttcagcgcgg tttgatggag gtactctaag cgataagata cttggttgct
    17161 ttctactgta cttcctaaaa actggggtat gaaccctctt aaagaaaagg gaagcttagc
    17221 aaaccagttc gcttctgctg caatcttatg acttttaaca gaagatttct ccacccagct
    17281 cgagtttatc tttagctcat taaaggctct ctgagtggta aacgaagctt tagaacgata
    17341 gtaggtgttc acatgcccaa aatcgagcca atggtttgag aatgcaggcg taagccctac
    17401 ctgcttatgg tagcgattta gaccgttgag gaaattccaa ttgctctgag tgaccgattt
    17461 tatcaactgc cttggtgagc tgaacttaaa gtagccattg acgacgttat gcgagttgct
    17521 ttcaatttgg ttatgactat cctttagcca ctgcatgtca tcattggtga cgaccgccca
    17581 attgtagctg tcagttacat cggacacgcc gactatgtca tcgcctcgag gtagttcagt
    17641 aaaaagtgta tcaccgaaca atacgtgcag cggtgtatct agcgaatgct cactaagatt
    17701 taatgctgcg accaaagatg caccaagaga caggccatca ggagtctcga gcacgtcaac
    17761 attttcactt tccagccatc tcttgtctgt actggatact tggtaagact cgggtattga
    17821 aagatagact ttcacccctt tcggtgccag tttaacttga tgctgaaaca gtctacgatt
    17881 tcctaaaggc aaaaagcttg gcggaatcat tccaaactcg gattggagtt cttggccaac
    17941 gtatgccgca gacataatca ggaacatgct ttttcctttt cgagcagttc attgatttgt
    18001 tcgcgtgata aatccgcaaa ttcagaaggc cttaccgcgc gatcatcaat ataaaagcca
    18061 tcgtgtccgc accatggctt gccaacgagg atctcatcgt acggaacgtt gtgtttatct
    18121 aaccattcgg taattatcgg taaagtgtga atgttgattt tgcccacgtt gccttcatag
    18181 gttctcatat tacgagccgt tgagatggta atatcaaagc cttggctctt atactcgcga
    18241 agtttttgga tgacatcttc gcggggaagt acattgcggt agtctgatgt atttgcctga
    18301 gtcagtgttc catctaagtc tacaaccagt ctcttcaatt tagactcctt tttatcaaca
    18361 aagctacttt gcacaaatag cgaatgggaa aacatagttt aagtattgtt taatttcttg
    18421 aacagtataa caaaacctat cggcttacgc tgaaatcagc gtatggaatg tcttttgttt
    18481 aattcattct cagtcccaga attgttactt ggagctaatg attttctgcg tgtttagctc
    18541 gtatgaggaa cccgagtaag atggcgttgg tggtcgcgta gagcacgatg ccttcattgt
    18601 gaaggaagtg ggcttgagaa acgcaaaaac ctgctgtaga gagaatgttg actcctccaa
    18661 gggttgcaca aagctttgtt tctgcgccct ttgccttaac tagattgctt aagtagaaga
    18721 tgccaggaac ggctaaaaag gccattaatc cgacaaaacc aatgactccc cgttgcgaca
    18781 gggcattgag gtaggagtta tgagcgttgc cattaaaacc acgcgcgtac tctgatagct
    18841 cgccagtggc aaccgctagg tctaagcgag gttgtaatgc gtgctccccc cagccaagca
    18901 gaggcttatc taagaacaac tgccatgcaa acttccacat ttcaatgcgt acaccaacgg
    18961 atccttgctc agattgcgct tcgctagcaa cgacagcaac gcgatcttca atactgagcg
    19021 gtgcagtaac aacgactaac aagagggtag caaacagcga taaaaatgcg atagctaggt
    19081 agcggcggga tacttgtttg aaaaagaccg ctgcggctat caagtaagtc agtggcgcta
    19141 gtatccaccc gcctcggctg agtgacaata cactcgcagc aagtgctaaa tttgcgccaa
    19201 gtaggcaaaa ccacgccagt ttttgctggg acttgtgcca atagagtgaa agtgtaaaca
    19261 agagtgagga aaacaagata gcggcattgc ctttttgaat tggcatgagc gcagcgaaac
    19321 cacggatatg gtcaatatag acattaaaac cagagattag gcaccctaga aacgcaccta
    19381 aagtcaaccc gtaacataat gattttattg atactctggt gaatatgacc gcgtaactga
    19441 cgatacacaa tagtaaggct ttagctgggt actcaattga actcccaata cttcgagtat
    19501 caagatctaa ataggcgctt aaggtgatga ttgctaggtg aatagcaaac aagccaaacg
    19561 tccaattgag tagttgtagt tcttttatct ttggcctagt ttcccctttc cgatgataga
    19621 ccaaggttgc aattgctgtt aaagccaaca aggcagaaaa cacattgaag ccttcattga
    19681 aataagacgc aaaaaaaaga gcgatgaata gggcgcttaa cgtgtttatc caggctggag
    19741 cgctagagta attagtattc atagtgattc gatgtctatt tacggcagat taaacgggtg
    19801 tagagaggct gtctaaggtg cgggttaatg ctccttggtt ttgacgaacc acctgctggc
    19861 ttgcgctacc catggttgac gcaagagacg gtttttctat gagtttagag acagaacaaa
    19921 aaatttgctc agtattctcg caaacaatcg taccctgatt gtcaacgagc tgttgagtaa
    19981 tctctttaaa gttaaagtag cttggcccga tgagactagg aatcccgatg gctgcgggtt
    20041 caagtaaatt gtgtccgccc acttttttac cgagtaagct accgcccatg aagcacacat
    20101 cgcttgcggc gagatatgtc atcatttctc ccatggtatc tcctaccaca attgaggttt
    20161 tagctgttag ctcagaagcc atttcagagc gtttttcggt attaaagccg tgatcgtgac
    20221 atagcttagc tacatcgtta aatcgctctg ggtgtctggg gacaatgatc aaaagaagat
    20281 ccgggtgctt atgcagtaac tgtcgatgca cttcgagaat gtgctcatct tctccattgt
    20341 gtgtgctagc cgcaatccaa acaggtcgtt cttgcccgaa agaggctctc aatgaacccc
    20401 ctttctcaat ttgctgctca gaaacatgga tatcaaattt tatcgatccg gttacgtaaa
    20461 ttcgctccga tgcgacaccc aagcgtttaa agcgattcgc atcgtcgtca aactgacagc
    20521 aaagtacaga aattgtaggg gcaatggtat tgaatagtgg ctgtattctt tgatagcggc
    20581 gacaagagcg ctctgataag cgagcgttga tcacggtgat cggtacgcca gcgtgcgcga
    20641 cgctgtgcaa cgtatttggc caaagctcag tttcgacgat gatcattttt gacggcttaa
    20701 tcacgcacat gaagcgtttg actgcaaaac aaaagtcgag cggcatatat ctgtgctcgg
    20761 caatatgact cagtttttca gcttgttctg cacctgttgc agttgtcgtg gtgatgacta
    20821 tttggctgtt agggttttct gcggcgtatc gtttaataag aggagttacc gcaagaactt
    20881 cgccaacaga gacagcatga aaccaaatga cggggttact ggaacgtttt aaaggaggcg
    20941 ttacgccaaa gtgctcacgc catcgcttac cgacgctcgg ctttcctggt ttggacttaa
    21001 ataagccata cagaaatacc ggagcgacga tagcaagtaa taacgtataa acgaagcgaa
    21061 ctatcattgc gatttcacgt tcgggctaat tagtgactct tctattaagt aatgttcggt
    21121 ctgctgcaca tagtcagcgt tataggaata cttgatgctg tcgtgtgaag cgagcagatt
    21181 cagcaccaat aagtaaccta gcgccgcttt tagcaataac aagcgctttt ctggataggt
    21241 gaaccaagtt gcgacatatg aggtgaactt ataacgctgt acaaaacgcg ttagtttaat
    21301 tggagccatg atccctgact cttttgatac caagacacta cgaatcccaa tgaggattgg
    21361 caaaatggcg aatgggtaca ctaagatcaa gtgccaatat gagaacgtaa ttggagacaa
    21421 tgccgcacta atgagtacac cgactactgc accaaatgca tacaattcaa gccattgttg
    21481 tttttctacg ttcccacgac ctctgaggca gagtggttta acacgtttcc accaaagcca
    21541 gttgaatcta gccgagatga caacggtcgc cgcgccaacc acaaacacaa gcgttttcca
    21601 tagagttagc gctgagagtt tcaaccattg tatttgggtt agccaatcaa actccccata
    21661 agcaattact ttgtttgaaa acagcattga accgtatcgt agccagtaaa gtagggcttt
    21721 aagaaccggg tatacatgaa ccaggccata accaatatag cggtcactct cgcgagatag
    21781 ttcgtcattg acagcatact cttgtaagta gggcaccagt gatagcacca aagcaatcac
    21841 ggctgaaatc gccccaagcc aagagacttg tcccatttgg cgatagaaaa gataaacaga
    21901 aatcaccgct aaaattggcc atgaataatg cagttgcatc gccagaccga ttgagagtac
    21961 gtggataaac gtatacccca aagatttgct ttggctcatt ttggtagcag accaaaggtg
    22021 catggcagca aacagacaca aatatgacgg gttatacagc aggctatcgt ataagaacca
    22081 aggatttagc cagtagatcg caagaaataa taatcgcgtt agcgagttat ctttttcggg
    22141 catcatggtt ttaatcacat tgtccagaag cacgagagaa acaatgcgca gggcaatgag
    22201 cagcaccatt ggagaccaag gtgaatccca aaccaacaat ggtagcccaa taagccacgt
    22261 cgacagtgag ccaggaacat tccccactgc actagccgca ttaccatagc tcaaccaggt
    22321 atcctggtag gcacccaaat aacccttgta gagcatttgc gtttgatcac cagtgaggat
    22381 ctggttttgt gcatacagga acgtaaacgc gagaccaacg gcaaagccta aagcgtaaat
    22441 ccaatgaaaa tgtcgttctg cgatggaatg ttggttcata taagactctt tagagcggtt
    22501 agtgaggtgt ggactctgag gagccggaat aggtccacac tttgtgaata agataggtga
    22561 tgatgggtaa tataacgacg accatcatta tacgaatgta gctattccag tcagagaaca
    22621 gttcacttat cgcttgtgaa atcattaaag cgccaaactg caccataaaa aagcgcagcg
    22681 cattacccag attgaccttg tgtctaaaca ccaataccgt ctgggcaaaa taagaaaaga
    22741 caaacgcgat tgagaagcca acaatattgg cgtatagcac actgtctttg actaggtgaa
    22801 taaagctaaa ggcgacagca atgtgaatag cggtcgccat tccgcccgtg agggcgaaac
    22861 ggacaaggcg atactgaagc agtcggtcaa gcagcgctcg catcgttact ggctcggact
    22921 atcgtcttgt gacttaacga ttgaagggga gctaatgcta tcttcttcaa tgatataggt
    22981 tggcctgcgt ttggattcca tataaaggcg cccgatatac tcccccataa caccgatgcc
    23041 aattaactgc acaccaccaa ggaatagcat gatggtgatg gtcgaggcat aaccaggagc
    23101 atcaataccg tagataaggg tttttactac ggtgaagctg ccataaataa aagcaagagc
    23161 cgatataaac gagccaatat agagccaaat acgaagtggc gcagtactaa agctggtaat
    23221 accatcaaga gcaaagttcc acagcttcca gccgttaaag ctggtttcac ccgcttcacg
    23281 cgcttcacgt ttgtactcga ccaccgcggt tttaaaacct acccaagaga aaatgccttt
    23341 cataaaacgc tggttttcag gcagcagttg aatggcattg actacgcggc gattgattaa
    23401 gcgaaagtcc ccgacgtttt cagggatatc gacctgagca acggcgttgt gaaatttata
    23461 gaacatctca gcagagaatt ttttcgccca cgagtcggtg ctgcgatcgg cacgttttgc
    23521 cacaaccacg tcataacctt ctcgccactt ttcgagaaaa tcgtgaataa gctcaggtgg
    23581 atcttgcaga tctgcatcaa ttgggatcag cacttcgcca cgggcaagat cgataccagc
    23641 ggtcagtgct gcttctttgc caaagtttct tgataaattg acgacacgga tatgggcatc
    23701 ttgctgctgt agctgcttga tcaccgatag tgtattgtct ttactgccat cgttgatcag
    23761 aattacttcg tagtcatact cggtttgctg taaaaccgta gtgatacgct ccataaacaa
    23821 gctcaccact tgctcttcgt tatagcaagg gcagatgatg gagatggtcg ggctattcgt
    23881 tgtcattctt tttctctgaa caatatttgt tgtgtcgttt tcatcacgat tgaatatcta
    23941 gagctgcaag cttggcaata accgtactcg gttctaactg ttttaaacaa ttcatatgac
    24001 ccagtgggca ttcacgctta aaacatggtc gacactctat atcagtattg acgatctgta
    24061 cacgatcacc gagaggtggc gtatagtctg gtgagctcga gccataaatc gcgacaatat
    24121 tacagccaac cgccgcagag acatgcatga gccccgaatc attactgatc acggtgtcgc
    24181 aagccgccag taaatccact gcttcaataa gcgaggtgtt gcccgccacg ttataacaat
    24241 gttgctgcgc ctctggcgtc agagcattgc gaattttttc agtgacttcg cgatcttttg
    24301 ccgagccaaa cagccaaact tgcttaccat tatctatcac atgttgtgct actttggcgt
    24361 agtgcgcatc tggccagcgt ttagctggac caaactcagc acccggacac atgccaatcg
    24421 cgactctgtc gttggttagc gagaacttgg acagcgtttg tttttgaacc tgcgtatcaa
    24481 cagatagctt aggtcttggg caagtttcca atcgtacttc atccaacata gcgtcttttg
    24541 gactcgccaa agcgacaaat cgttccacat aatattgaaa aatacgcttg ttcgggcgta
    24601 aatcggttag caggccataa cgagtttcgc ctttccagcc aatacggtta gagatcccag
    24661 caaatagcgg tattaatgct gattttgcag aattaggtag cacgtaggca tgagtgtagc
    24721 catgctgctt gagttgtcgg ccaatgcgcc aacgcccttt taaatcgaaa gcaccatgcc
    24781 cgataggcat ttcaatggag cgattgactt gtggcattcg cccgagaatt ggctcacacc
    24841 aagcgggtgc aagcacatca atggtcgcct ctggatagcg gttttttagc tcaatataga
    24901 gactttgcga catcaccata tcgccgaccc atgaggggcc tatgactagg atcttcatga
    24961 tttcactttt ctaaataggt aattgccgcg cactttgcgc catagcccaa acacatcagt
    25021 tttcgggaaa atagcgatac ggcgaacttg ataagggtct tgatgaaacg ctaaaggacc
    25081 agagttggtc gcgaccgcgt attggtagcc cgcttcttta gcgatttgct tagacgcttg
    25141 attgtgctca ccaaatgggt aggcaaacga cgtgagtgat ttacccagtg tcgcctcaag
    25201 cgccttcttg ttttcgataa tttcgaaacg ctgctgttca tcggtcaaag tatcgagttt
    25261 cgggtgggtg agagtgtgac cgccaatctc gatatgtcct gactctgcca attgtttgac
    25321 ttgtttagcg ttcatcaggg gcacggattt ctcagggttt gatgggtttt ctacatccca
    25381 gcgattaaag gtctcaccag tgaccacata caccacggcc ttaaagtcat gttttcgtag
    25441 aacgggaagc atgagctcta ggttatcaac ataaccatca tcgacagtca gcatgatata
    25501 gcgtttgttg gcctccaacc gtctaattag gcggccatct tgcaaatctt cgaatgttag
    25561 cgtctcaaat cccatcttct tgagcagcgc catatgctta tcgaacatat caatatgcag
    25621 atacgtaccg tggacacctt tgccactgtc atctttgatg aagcgatggt acatgatgac
    25681 aggcatttca cgccttagcg tggtgacgta gacgtcttgg taaatacgtt caatatcatc
    25741 gacaatattg gtcagactat aattgccgcg aatggtctcg ctggtggttt gcgagcaatg
    25801 cgaactactt agcccttttt cgaccagagc ggcaatttgg gtaaagtcga tatcgaggtc
    25861 aacagggcca atatcaccaa agttcgtcgc catggcctcg tcgacattgt tttcatcgac
    25921 aatgccaatg caagtcgctt caccaatagc aagcgtcggc ctgccgcaaa gcagcgcttc
    25981 catagcgact cggcctgcac cgatcactaa atccgcttca ccaagcatgg ctggtacatc
    26041 atcggtgtag cccacaaagt tgacgcttga tgaaaacttc tcaaatcgtg actcaaactt
    26101 agaacccgtg acgactcgaa tatcgtattt tccggcatct aaacactcat cgagtaggcg
    26161 ataacacagt tcaccttttg gaccgctcaa acggccaaca atagtgacga caggtttagt
    26221 gttgtttggt gcgtcaagcc attggaagct tgacgtttca atgccgttac ggctcacttc
    26281 catttgttcc atcggcactg ctaagtcgtt gtggagttgg tcacgaatcg cctcacaaac
    26341 cggtagagcc ttatcgccca tagcatgaaa cttcttgcgt gaggcatgca caggttggcg
    26401 accatgcaca gttgtgacca ttggcgtgtt agtgattttg cacgcgacgt gacagctcca
    26461 gctcgatgcc cgtgagtggg catgaaccaa ctgaatattg tgcttcttga taaggtagac
    26521 gagataaccc acatgccaga aacgacgcgg cacactgcgc ttattgaaac gcagtgagaa
    26581 aaaatcgcct ttgtgtggct tggtcaaagt gtcagagaca taaaacacgt tatgaccccg
    26641 agcagtcagt tcattaccta ccgtagtagc gtaaacctca gccccagtca cttcgagctg
    26701 ggacagagcc ataagaatgt tcatgaataa actcttttag attgttctct attgtgtcgc
    26761 tatctcagtg atatcgtcat tcaaatgata tcgtcatcca tgttagtgtc gtcatccctg
    26821 ccaatatcgt catccctgcg caggcaggga tctaccatca gcgcacacca agcctcaact
    26881 aagattcctg tcttcacagg aatgacgcaa gcggttaggc tcacattcca acggtactat
    26941 catccaatgg atcgtcatcc ctgcgcaggc agggatctac catcagcgcg caccaagcct
    27001 caaccaagat tcctgtcttc acaggaatga cgtaagctgt taggctcaca ttgcaacgat
    27061 actatcatcc aatggatcgt catccctgcc aatatcgtca tcccactagc cgcgcgcctg
    27121 cgcaggcagg gatctaccat cagcgcacac caagccttaa ccaagattcc tgcctacgca
    27181 ggaatgacgg cgctgcgtgt ttcgcactac caacagatat cgtcatccca ctagccgcgc
    27241 gcctgcgcag gcagggatct accatcagtg cgcaccaagc ctcaaccaag attcctgtct
    27301 tcacaggaat gacgtaagct gttaggctca cattgcaacg atactatcat ccaatggatc
    27361 gtcatccctg ccaatatcgt catccctgcg caggcaggga tctaccatca gcgcgcacca
    27421 aacctcaacc aagattcctg tcccccagga atggcgacct cagcgaccct acttattcac
    27481 aatcgccaaa tactcagcca caccctcagc aaccgtctta aactcaacat cacaacccgc
    27541 agcacgcaag ttcgtcaaat ccgcctgagt gaactcttgg tatgcacctt ttagatgatc
    27601 tgggaaagga atattctcaa tctcaccttt gccgtgatgc ttaatcgcag cctgagcaat
    27661 agcttcaaat gtctctgcat taccagtacc gcagttatag ataccagaca caccattttc
    27721 cataaaccaa aggtttactt tcgccacatc gccaacgtaa acaaaatcac gtttaaagtg
    27781 cgcgctacct tcaaatagtt ttgggttctc acccgcattc atttgattgt tcagatggaa
    27841 tgccacagac gccatactgc ctttgtgttg ctcacgaggg ccataaacat tgaagtaacg
    27901 gaaacctgtg atttgagaca gcgtctcacc gtgcgcttct gcatccgccc ataggcggcg
    27961 aacgtagtta tcaaactgct gctttgagta accgtagaca ttaagtgcac cttcatattg
    28021 gcgctcttct ttgaatacgg ttgtttcgcc ataagttgca gcggatgacg catacaaaaa
    28081 tggaatttca cgatctaaac agtaatgcag tagctctttt gaatactcat agttatttag
    28141 cattacatat ttgccatccc actcggttgt tgctgagcaa gcgccttcat ggaagaccgc
    28201 ttcaatggga ccgaagtcat cacccgccat aacttgagta aggaagtcat cacgatccat
    28261 gtagtctgtg atgtctaggt caactaagtt tttgaactta cgtccatttt ttaggttgtc
    28321 gacaaccaaa atatcattca agccagccgc gttaagtgcc ttgataatat tgctgccaat
    28381 catgccagcg ccaccagtta caatgatcat aaaatgttcc aaattgagtg ggataatgac
    28441 ttgaagtata taagatttac taaggtcttc aaaggagttc cttggtagca gagcgcaaga
    28501 actcaggttg acaaagtgtg attgaacgct caaaaaatat catttgtcag caaactgtaa
    28561 aaataatacc gtttacaacg ctttatacaa tggactaaca ttggaagtcg gtgcgttcaa
    28621 ttagatgcac tgaattatcg ataattgagt aaaaggaaat aaccatgaaa aaaatcgcat
    28681 taatcatggc gattgcagca ggtatggcta gcccagcatt tgcagaagct gaaggcggcg
    28741 cagcaggcgc tggcgcaggt ggtgcagcag caggttcagc tttgactggc ggtattgtaa
    28801 ttggtactgc agctgcagta gcagtagttg cagttgcatc agctgatgac aacaacgcga
    28861 caacaacatc agtttctact actaagtaat tgttgttgat gcacgctctc tttacttatt
    28921 gcttgtagag agagcgttct tttctctcaa tagttgtttt actctactct ctcgagtaga
    28981 gactttttac atatcgtata tagcgccatt ggcttgcgct gaacctactg ccggatgatg
    29041 tattgaagtt taaatccacg ctcattatgt gctcgttatt ggctttaacg gcttgctctc
    29101 aacgtttcca agacgtaaac gccaccttgt ctgaggcttt tttaggtgcc gatgatgttg
    29161 tgatgactgc tgaggaaatc agggctctcc catacgctag tgcatacatt cgaattaacg
    29221 atggcgccca gatctttgtc gttttagcat ttgctgagcc gaatacggct acgggtgtga
    29281 cacagtataa atggatgtct tcagaccgtg ccttgttcgt ctacgaaaag ggcagactcg
    29341 tgaaaaccat aggtctcttt ggtgataacc ttcaaggtgt gaccagaaca gagcaaaccg
    29401 ccaattcttg gcaagtgaat tatgattgga tgccagatta tcgctatgga tatcaaggca
    29461 ttgccaatcg atggggcgat ggaaatgaaa ccattaacac ttctgtcgcc aactatcaaa
    29521 cggaaaaata cagcgagcga gtgcagtttg atgtgcttga ccattcgcta atcaatgaat
    29581 actggcaaga cagcaaaacg ggcaaaaccg tccgctcgat cgagtacatc gtcccgcaaa
    29641 tggccaaagt cgaattcacc gtattaaaac aaccctcgat gtaaatatta agatagcagc
    29701 gcctccattg tcctttagtt ttaggcgttg atgtcgatta aggaaaccac atgttctatc
    29761 acggatggcg aaataaagaa tgtctaaaaa gacgttgtct gtcactgcta atggcttgtc
    29821 ctctttttat ggtttcagcg attgctgtta ccgtttcccc tgcgagcagt gccgagctat
    29881 cagtcatgct gccacagcag tcggttagat tggaatatcc ccaaccagcg cgattggata
    29941 gggttttaaa agacgctaat aaccaagcac agcttgcgag cgtgcagctg gattatgtgc
    30001 aagctcaact gttttcctca gacaaacaag ccagcattga cagtaaaaaa gcccaagtgg
    30061 tcgctcaact caaagcactc caagcgcaag acccaagcgt gggcgcagac aatgtcttag
    30121 cgcagcttga cagtgttcaa tttcactacc gcgagttcac ctctcttgat tatgacctag
    30181 tacaatcact tcgagacggc aacccgcaac tggtcggcaa ctatcaactc aacatcggcg
    30241 ctcgtcataa caaagtaagc tttctggggg cagtaaagca gccagagcgt gttgcacatc
    30301 aagcgcagtg gtttctagcc gattacttca atgctctagg cgatgttcgc ttagacagcg
    30361 ctagtcgcag tgcagcatta gtgattcagc cagacggtaa agtgattgag gtggcctatg
    30421 gcatatggaa cttccaacct cattttctgg cgcctggagc aatagtctac gtgcctttta
    30481 aatcccttcc atcagacttt tcaaccctaa atcaagagat tgctgatctg ctgcgccata
    30541 aggtgaatca caatgaataa taagcgatta acgccttcga tattatccgc ggcaataacc
    30601 accgtactaa gtacagcatc atatggtgac gtgtttaaac ctgcgacatt aacgccatca
    30661 caatcggact ttggtggtgt aggccttatg caaatgccaa cagggcgaat ggctgcggaa
    30721 ggggagttta gtattaatgg tgactggacc gaacattatc ataaatacaa tgttagcctg
    30781 cagttaatgc cttggttgga aaccaccatt cgttacaccc tagtgcagga catactctac
    30841 agtagtgacc caagttttag cggcgatact aaatatacag ataaagggat agattttaag
    30901 atccgcttat tagaagaagg cgactacctg ccagaaacct cggtaggctt tagagatttt
    30961 ggcggtactg gactcttcga tggtgagttt gttgctgcta caaagcgctt tggcaatttt
    31021 gatttcacct taggaatggg ctggggctat ctgggcaccc gcgacaatat cgccaacccg
    31081 ttttgcaaaa tgagtgatgg ttattgtaca cgtccttcag ataccaaagg gtcgggtggt
    31141 atggtcgatt atgaacgctg gtttaaagga ccagctgcac tattcggcgg catcgaatac
    31201 caaacgcctt ggcagccgct gcgtctaaag cttgaatacg actcaaatga ctactcgcaa
    31261 gattttcctg ttgttcgtgc tggcgttgac atgacaccag caacaccttg gaacgttggc
    31321 gcgctttatc gtgtcggtga ctggggtgat attcgtgcca gttatcagcg tggcaatgcg
    31381 gttgcattgg gtgtgacgct tcggactaac tttaacgaca caaaagcgta ttggttggat
    31441 gagccaatgc cagaaccccg cccagcgcaa gtagccaata gtgtagataa ggttgattgg
    31501 gacaaactgg ccggtgagtt aaatactatt gctggctatg atgatgtcgc gattcagcgt
    31561 agtggcgata ccgtaacgat tgtcggtaag cagaaaaaat accgaaatcg agacgaggca
    31621 cgtgagcgtg caggccgcat tctagccaac catttgccgg gagaaatcac cacttacaac
    31681 atcatcgaaa ccaatctcaa tttgccacaa accgaaactc aaattgatgc tgactcattc
    31741 aagcaaatcg cacagcaaca gccgttagat cgcgagttga ccgatgctat tttagaaaaa
    31801 gaggtagagg gtaaaaccag cgcagaaaca gagtttgacg gctttgaccg tctccaatat
    31861 tcgtttaggc caacgctagc acagtcgata ggctcagccg agaacttcta tctgtatgag
    31921 ctaggtatcg atggcacggc ggatgtgtgg gctacgaaaa accttaacct atctggcacc
    31981 ttgcacctca atgttgtcga taactacgac aagtttaatt acatcgtccc accggatggc
    32041 acagatgtgc cgcgagtaag aaccctattt agagcctatg tgtcagacaa cgccttgtgg
    32101 gtaaaaaacc ttcaggcgac ttactttcaa gaatttggta atggatttta tggccaagcc
    32161 tatggcggtt acttagaaac catgtttgct ggtgctggtg gtgagctact ctatcgtccg
    32221 ctgaataaaa actgggcgat cagcgcagac atcaacttag tatcgcagcg cgacccaaga
    32281 agtgcttttg gcgtgttcga ccaagaagac caaaacatcc ctgagtttgg cagaccattt
    32341 aaggccgctg tcaatcaaac caccggcttt gtcaccggct actacatgcc gcaatggtct
    32401 ttcctagata gcacgctatt taaggttggg tttggtcagt tcctcgctgg cgatgtggga
    32461 acccgtttag acttctcaaa acagtttaaa agcggtgtga ttgccggtgc ctacgcaagc
    32521 tttactaact taagctcaga agagtttggt gaaggcagct ttaccaaagg tttctatgtt
    32581 tcgattccat tcgacatcat gacagtgaaa ccgagtgcga atcgtgcgtt cttcaactgg
    32641 cagccactga ctcgagacgg cggacagatg ctaggacgta aatacgagct gttcagtgta
    32701 acggacgcta gatcaccttg gacgtcaagg cccagcaaag tcgagtaact cgttctttaa
    32761 tattctcaga catggattaa cttatgacag atattagcga atgtttaatc ggtgtctgag
    32821 gaaggttgtc agtttccaga tgtagctaat ggacagcaca tacatgagga acgataagag
    32881 gaatagagcg agcatgatag actctcggat ttgcagcatc tctcctgcta ctccaacaag
    32941 agcatgtgcg agtgatatgc tgccgatgat aaaaaggctt tggtagcgac ccaattttag
    33001 gcgcgtacag atatgatgta agtgcaaccg atcggcggaa aatggagacc gtcgattttt
    33061 cattcttcgc agcatgacca ttgccatatc catcagcggc acagcgataa gccaaagtgc
    33121 agtaactgga cgcatcatag gctctgctga agggactcct gacgatttgg tggctgctat
    33181 catcagccaa atcacagtaa acccaataag gaaactgcca gaatctccca taaaaacgcg
    33241 cagtgagcgg ttcggtatga tatctagatt acaaacagca taaggcacca tagctaagat
    33301 gaaaagtatg caaaaggatg cgaggttaac ctcgccacat gcatagaaaa gagttgcgag
    33361 cccaagaagg gtaacgctgg ctagaacact caacaaccca tctgcaccgt ctaccatatt
    33421 gaatgcagta atacacccaa ttagcgctac tgctgtaaag accacactat attcgtgaat
    33481 gtcgagtttg cctgaacccg taagatcgcc aagattttca atgctgtgtc cgccaacatt
    33541 tgctatccaa attgctaata taatcatcaa gcaaagacga atacccgccg aaatatcata
    33601 cttgtcatca aacataccga cgatgaccaa gatggctcct ccgataaggt agtccaagtt
    33661 aatcggaaca agcgtgggct gcactagaca aagaaaaaca acggaaacaa atagcgaagc
    33721 accaccaaca agcggaatat caccagaatg cctttttctg ttacaagggc tatccacaaa
    33781 gccatatcgt aaagctgcct tgcgcataga taataggctc aaggtcgata ccgtgagcac
    33841 accagccgtt gttgtaagca ctacttgttc cttgacgttg tgttctatta tattgagtga
    33901 ctaacgtgac atctttgtgt cactttatcc cataaaaacg ttatctgatg taattgttgt
    33961 cacgaaggta atctacaatc tgtatcgcac attgttcgat acttttttcg ccacacttaa
    34021 cgtgtatctc tggagcgtta ggttcctcat aagccgatga gataccagtg aagtttttga
    34081 tttcgccgga tcgagctttt ttatataagc ctttgggatc tcgagattcg caaacatcaa
    34141 gaggggtatc aataaaaatc tcaataaatt gagacgagtc aacaagatcc cttgctatct
    34201 ttctatcgga tgtaaaaggg gagataaaag ccgttgatac tatgatacct gcatcaacga
    34261 aaagttttgc aacttcgctg acacggcgaa tgttttctac tcggtcgtca tcactaaagc
    34321 ctaggtcacc atttaaacca tggcgaacat tatcgccatc tagaaggtac gttttgatac
    34381 ctagatcaaa taacatcttg tcaaccgcgt ttgcgatcgt agatttccca gagccactaa
    34441 gccctgtaaa ccacaaaata gctggctttt gatttaactg tgtcacgcgc tcttcatgac
    34501 tcacagaagc taagtgccaa acgacatcgc ttgacttttc attctgcgca tttttctcga
    34561 cataaggtga agtcataaat cctctaaata aatgttagta agagcagggg tttttagctt
    34621 ttagctgtta gctgttagct gctagcttcc ccagctcaca acccataaac cgtcacaatc
    34681 cccagaatag ccgtaatccc atacactatg ctgacaggga tgcccacttt aataaaatcg
    34741 atgagtcgat acttaccagc gttgaaaacc atcaagtttg tttgatagcc ataggggcta
    34801 ataaagcttg cgctggcacc aaaagcaacg gccatgataa acgccatact atttgcgccc
    34861 atagcttccg ctaagcctac agccattgga aatatgagtg cggcagcagc gttgttggtg
    34921 accagttcgg ttaaccacca tgtgagcaaa tagacaatga ttaacgcggt aagagccgtc
    34981 attccagaca gatagttttc gactacccct tccagtacat actgtacgcc gacatttgtc
    35041 atcgcttgag ataataccaa ggcagaagca atgattaacc aaatatcgac gggaaacctt
    35101 cggagcaatt cattaacgga gaggcagtgg cttagaagca aaataccaag caagatgcat
    35161 aatcccttaa acaagggaat gaatccaaat gctgcaagcg ctatagtagc aaagaaacct
    35221 aaacaaacta aaacttcttt gccacctgtc agcatggagt cagtttcaac accactcagg
    35281 acaataaagt tcttctggat attttgtcta tgggcaaagt cagaacctac agccagcaca
    35341 aaagcgtcgc ctgcttctat tttaacctca ccgagctttc cagacaccct ttgaccgtct
    35401 cggcgaatag cgaccaccgc ggcgtcaaat ttagcgcgaa atcctgcttt tttcagtgtc
    35461 tgaccaacga tgtgactttc cggccggata acgacttcgg ttaaattgtc taacgggagg
    35521 ccattgttgt gagcgaaggt ttcaagcccg tcaaactgac taagctgcat gaccttttga
    35581 atatcaccac taaaaataag gcgatcattg acctgtaaca cttccgttgg tgacaccgga
    35641 ctgattagct ggtttgcacg aacgatctcg actaaaaaca gtgattccaa atgccttaag
    35701 ccattttgtt caatgctttt accaacaagg ttcgattttg gtaacacctt agcatcgata
    35761 aagtagcttt gggtctcttt aaactcgcgt tcatgtatcg gcagccaacg gctacacacc
    35821 aataaagtaa caccacatga ggcaaccaac atgagaccaa ctttagtgaa gtcaaaaaac
    35881 tgaagtgaag gtaattgaag atctaaaact aagctgttga cgataagatt ggttgaggta
    35941 ccaaccagcg ttaacgttcc gccaagaata gcagcataag acaaaggaag aagcaatttg
    36001 cttgcaggat gataggggtt attcctaatc ggtgccaaca tggtagaaac gaccgctgta
    36061 ttgttcaaaa tagcggaagc accaacagta ataccaaaaa ggcgcaacca ggtttgtaag
    36121 tagctttggt gcaacacgcg aacggcaatt aatctcaaca atcgagtctt ttccaacgcc
    36181 agcgagcaaa gcataagtaa aacaagcgtt aataagccct ggttagacat actgttaagt
    36241 acatcttgtg tcgatactgc actcgatgca aaaagcacca taaacgcaac accaaaaacc
    36301 atcgcaggtc gactttgaaa tcgaatcaac cccgcaatag ttaaaacaaa aacaataaga
    36361 actagcattc agttccctta gaaatacagc agtaggagga ggggggggca gctatcagct
    36421 ataagcttcc agctatcagt tctcccaatc acaggctctt actgaaagct gccagctata
    36481 agctcccagc tatcagttcc tccgtctcag gctcttactg aaagcttcca gctatcagtt
    36541 cccccaatca caggttctta ctgaaagctg acagctacaa gcttccagct atcagttccc
    36601 ccatctcagg ttcttactga aagctgacag ctacaagctt ccagctcccc ttctcaggct
    36661 ctgactgaaa gctgacagct ataagcttcc agctataagc tctccctaaa gctttttcgc
    36721 tccccaatgc gggaagtgct tagttaccag cttattcagt tcaagctcaa actcagagta
    36781 ctgctctggc gcttttgcgg cgataacccc ttcaacagag cggcgaatca tacctgcacc
    36841 aacagtgatg ttcgttaatc gatcaataat gataaacgcg cctgttgctc ggttatcatt
    36901 gtaagcgtcg aaagccactt gctcggtaaa ggaaacttgg cagtgaccaa tttcgttgag
    36961 cgccagttgg ttcgtcggtt gttgttccat ggtgttcaca tccactttgt aatgaatgtt
    37021 ctgtatctca ccaaagaccg acttagcacc gaccttgatc tcatattgac gatcaacatg
    37081 tagaggttct tctgccatcc atacaatatc cgcgtccacc aattggctcg actccggttg
    37141 ctcatgaggg cgtactagca tgtcaccacg actgacgtcg atttcgtctt caagagtgat
    37201 agtcaccgct tggttaacgt gagctttttc aagttcacca tcaaaagtaa caatcgactt
    37261 taccttgctt tgtttggttg aaggcaatgc catcactgag tcgccaacac gaatgtcacc
    37321 agcggcaatc gtacctgcga aaccgcggaa atcgaggtta gggcgattaa catattgcac
    37381 agggaagcgg aaggcctcga agccgtcacg atgaatattc acagagttga gcaatttcat
    37441 cagtggagag ccagggtacc aaggcatgtt ctcgctctcg ttcacgacgt tgtcgccttt
    37501 aagagcagaa ataggcacaa agcgaatgtc tgtaaactca aggtctttgg aaaactcgcg
    37561 gtagtcgtct ttgattttct tgtaaacatc ttggtcgtaa tcgacgatat ccattttgtt
    37621 cacagctaca acgatgtgtt taatgcccag taatgaacaa atatagctat gacgacgagt
    37681 ttgcacttga acgccatggc gagcatcaat caaaataata gcaaggtcac acgtggaagc
    37741 gcctgtcgcc atgttacgag tatattgctc gtgccctgga gtatcagcaa taatgaattt
    37801 acgctgctca gtcgagaagt agcgataagc cacatcgatg gtaatgcctt gctcacgctc
    37861 tgattgcaga ccatccacta agagtgctaa gtcaaattct tcgtcagtgg tattaaagcg
    37921 ttttgagtct ttctcaatcg ctgacatctg atcttcaaaa atcatttttg aatcataaag
    37981 caaacgaccg attagagtcg atttgccatc gtcaacacta ccacacgtta aaaagcgcag
    38041 tagatctttg ttttcatgta ctcgaagata ttcttggata tcttcagcaa taaggttgga
    38101 tgtgtgtgac atttttaatt ccttctagaa aaagaggcga taagctgtta gctgttagct
    38161 gttagctgtt agctgttagc tcgctccttc ctgcttaata cttttcatta gccccgtcag
    38221 catggctgcg atttctttag tttcgcgaag ccataggttt gcaatttctt taggcaaata
    38281 acctatttgt gagccaatgt agatttgtgt tctggcttca gctagcgatg aacgactgat
    38341 ttctaaaaat cggatctttt cacgatcgct tgtgcgagtc attccttccg ctatgttact
    38401 gggtacagag agtcctgagc gagtgagttg atttctataa ccgaaatctt ttagcgtttc
    38461 tgtctctcta taaatattgg cagagagcct agttgctctg cgccaaactt ctagtttttc
    38521 aaaattcata tgacccccta ggtctaatga aaaaagaata actagtcgga ctcgaacgac
    38581 cttcgcaaac tttgatgttt acgactaact tcacacagct gtcagctaaa agctacgaac
    38641 tttcagctac tcttagaagt agccttccat cttcttcttc tccatcgaac cagctgaatc
    38701 atggtcaatc atccggcctt ggcgttccga agtggtgcat agcaacatct cttgaatgat
    38761 ttctggcaat gtttttgctt cagattcaac ggctccggtg agtgggtagc agcctaaagt
    38821 gcggaagcga accatcttca tttctggtac ttcgccttct tctagtggca tgcgatcatc
    38881 atcgaccata atcagggtgc catcgcgctc cacaacaggg cgtggtgcag aaaggtatag
    38941 agggacaatt tcaatgtttt ctaggtagat gtattgccaa atatctagct cggtccagtt
    39001 tgacagaggg aacacacgaa tgctttcgcc tttctctact tttgagttgt agatgttcca
    39061 aagctcaggg cgttggtttt taggatccca gcggtggttt ttatcgcgga acgagtaaac
    39121 acgttctttg gctcgagatt tttcttcatc acgacgggca ccaccaaaag cggcgtcaaa
    39181 gccatactta tctaatgcct gctttaaacc ttgggttttc ataatatcgg tatgcttaga
    39241 actgccgtgt gtaaacggac cgacacccat ggccaagcct tccgggtttt tgtgcacgat
    39301 caaatcaaag tcatactcgc tcgctagacg atcacgaaac tcgatcatct ccttgaattt
    39361 ccaatcagta tcaacatgca tgagcgggaa agggatttta cctgggtaaa aggctttacg
    39421 cgcgagatga agcagtactg aagagtcttt gccgatagag taaagcatga cagggttgtc
    39481 aaattcagcg gcgacttcgc gcataatctg aattgactcg gcttctaacg cctttaggtg
    39541 tgtaagtctg ttgttatcca tagtttgtct ctgtgctaaa ggtcgtaacc tgtttgcatt
    39601 ccttcttagt tttctagcca gtagctatca taaaatggac ttgataataa gtcgagagag
    39661 tagtgatagt gaaagctact ataaactgct ataaacatcc aaagcttgtt cgagatcttc
    39721 gaagtattgc aattggcctt gatgcagtat cacagcgcta tcacaaaatt gccgtatttc
    39781 tttcatatca tggcttacca taatcacatt agctgttcga gacttgtcta acagcgcttg
    39841 tttagccttg cgtttaaatt tgggatcccc gacagaggta gcttcatcaa ttaggtacac
    39901 gtcaaagtca atggcgatgc agcaaccaaa cgctaagcga gagcgcatac cactagagta
    39961 gcttttgacg ggtagatcgt atttgatgcc cagctctgca aagtctctta ccttttcctc
    40021 gtactcagct aagttcttca caccattgac tcggcctata aaacgggtgt tttcccgccc
    40081 agtcatttgt ggatgaatac ccgtcgcgag agcaactggc caagaaatag atttattggt
    40141 gacgacctta cctttattgg gatactcact acctgccagt atcctgaaga gcgttgactt
    40201 gccagcgccg ttcgagccta ggatggcaat gtttttgttg cttggaaagg tgaagtttag
    40261 attttcaaaa atatactggt taccaagttc agaagggtag aacttggtaa ggttactggc
    40321 ctttatcata tttacccttt ttacttgctt tcactctaat ggctttgatt attgaacgca
    40381 gtggaactcc gaatttgact gttattatca aaagtatgag ttgaaccgtg gtttttggat
    40441 aagtacgtat ggtttcgcgg gctaggcatc tcaagtagtc tagggaaata tttcgacact
    40501 catcactaac gattattagg tgtttgcaag tactcttgaa gtctaatctt ttccagcaat
    40561 actctgcagg taatgcttct ctcaacagtt ccttctcttt taaaatgtgc tttttgtttt
    40621 caaatgcttt tatgtaacca atatgcctaa ggtttagctt gaacttatca ccgttaatca
    40681 aggatagtag gtggatgttt ttttggtatt cgctccctga taagggtaca tcttggtata
    40741 gactagatga ggaaatgtaa ttttgaataa gttcatagga ttgagcgctc aagctttcgt
    40801 tactgatttt cactgctttg aaagagtgtt tgtaacctac cactttttct aaaaagtagt
    40861 gctctaagcc acgcctgtat ttacaagcct tctcaaaact atgttcagta attttcgatt
    40921 gaggaaaaat tcgctttaga gcatcgatgc gtaagtagtc attgctcata tcgcttgcac
    40981 ttaacccttc aaagatatgg tgctctaacg ttccaccttt taggcgttct tgaacgacgc
    41041 tggtaatata attatcaact tttcttttga aataatgaaa ctcaaaagtt gctcttttat
    41101 ccgagttaga ctcaatcacc gttttgaacc tttgaaggtg atttgcgtct aagtttgaaa
    41161 tgccctcagc ggatataagt agggtatcac atttttcaga catttccctt agggtagcaa
    41221 tgttatgcat gtttgataat gatataatct tgttgtcaat ctgatttctt atgtttaagt
    41281 gatagccgga agggttgtta cttaccaggt taattatagg ccaagattgg tttgcaggtt
    41341 taaatctatc gacttcaaat tttgggtacg caataccaaa atttagcaat gcatcataat
    41401 taacaaataa tgttctttga attgaggtag tgccagtttt gtgtagcccc aggtgaacaa
    41461 ttatatgttt gaacaaagac agcctccaat tacaggtgtg tagttaactt ttcgtctagt
    41521 ttgtcaatgt ctactttcca ctttatgctg tctttttcta cttttgttag ttcgtcagaa
    41581 gcaaagtaag ctaagctttt gtggccagat attaggttgg catttatttg atgattcaag
    41641 cctggattat atattgttgc aggtaagcaa gttaaaccta atgtagtagc atgatggggg
    41701 atgaaaaatg aatttagcaa gccagagcct ggagttccag ctataaacgt tgtatcggat
    41761 aggattgatt gtacttcaga ttgcgtaagt gtttctggag ctactatgtc aaaacctata
    41821 tctctaaaat aatgctctac ttcagattca ttttctattg ctctaccttg tacggggtta
    41881 tttaagagtt ttctagttat ataaaccttg cgacattgac cctgctttga atggtggttt
    41941 cttgatagta atccattaag atgactacaa acgtgtttcg attcatcggc aaagtagcag
    42001 ttgccatcac taattgagac tgtagtttca gggactatga ttctctcaaa tgtggttggc
    42061 tttcttacga atataatatt ttctcttctt atccctaatg cattcaagta ctcggtaaga
    42121 ttagaagaaa agaatctatt ttcactttct agagaaaagt ttttataaac atgaaaaaca
    42181 aacttagtgt caacttctaa taagttcggt tttttcatag caagccagaa tcgagtaagc
    42241 gactccagga aaaaatggcc ataatgagga tttagaagcc ccatatagta atggtttccg
    42301 gtcaatctta ggcttggtag gtttctttta aatggataaa ctggcaattg gttatggtct
    42361 ttatatcctt ttaaaacggg tttgtagtga tcggcgataa gaattgggtt gagatgttta
    42421 tcatagccga ggtgctccat gaaaccattt gcgggaatgt gataggactc actaaatggt
    42481 agaaaaagtg cattctcttc tatttggtac cttggtgtaa atttggtaaa tgtagattga
    42541 tataaacgcg tatcgctgat atctgaacca catatcggag taatatggtc tttaagtttt
    42601 agagagtaat catgctttac tcttcgagcc acaggatctt ggtagttcat ttcaatcatt
    42661 tgctttcaat ccattgatat cgtgctttta atcgttcaca gtcatgctga taagtattac
    42721 gagttatttc tttctttatt ttattactga ccgattgttg atgtttgcca tcatagtcga
    42781 tgtttgataa aaatgagatc agctcttttc gcttttctac atctttacag actcgatcga
    42841 atgctcgcaa tgtttgggct gcctcaaaag gtatggaaga gttgaccttt tggtttgtag
    42901 atatgtcgtc aggcaatgcg atttcaatgt cagaaaaaaa gctccgaaca aaatctttag
    42961 attcacgagt aaactctttg acataaatat tttcgtcgcc gatatgcctt gcccaggtat
    43021 cgagtttttc tgggagacgt atttgcccca gttctcgatg acaaaaatcg aaaacatgct
    43081 cattttggcg cagtccccac tgcaccttaa ccgcttgaag gtaagcggat tttagatagt
    43141 cagtgtaatc tcttattgca aatagtactt tgacctgtaa gccacttttg agcgcactct
    43201 ccagcatatc tccgatatga tttgcattgt ctctaattaa aaattcgcta gagactatgg
    43261 tgctggcatc tctgttaagg gcaaatttaa gtagctcctt ccattccttt tcaaaaatcg
    43321 ctgggctaaa tccaggatga acagaggcga aatgattgtg tgcaccacca tagacgccat
    43381 acggtgaaaa acaggcttgt ctcgaattgt ttgtaggtaa ctcaagccct atggtttgaa
    43441 ttgcgcttgt tgccgtttta ccaatgccag ggtggaaaat aagggtttta ggttgattaa
    43501 ggttgatact catagaaagt tattcaccaa aaaacgggta acgaccaaag ctactgatca
    43561 ttggtcccca ttttgcaatt agttgttcgt ttaattcatc tttgccgacg agagggttat
    43621 caaagccagc ggcttgccat ttgtcggaag ggtttaatat gtgtagattc gccagcccaa
    43681 agtcacctgg gatttgggcg tcggcgacag cattgtcacc gatatgaacg aaactgcctt
    43741 tgtttttaag atgaccttgc atatatgacc acatgctgcc attgtctttg cgcagcccca
    43801 tctctgaaga gacataaagc tgataaccat tagttacacc tgctttacgt agcattagca
    43861 cgatttgatg ctcgctgtaa taagtatcag agattatgta aacggttttg cccatgccaa
    43921 taagcgtatt caaaatgtct acgatttcat ctttactatc aatcatagcg agatcgtagc
    43981 cgaactctac ctcagcgtat tgccgcgctt gttcggttga ccagccaaag tgctgaccta
    44041 acttgttata cacttggaaa atattgatgt caccttggaa gttggtctct tttcgcactt
    44101 caaattcggc cttattgcga agtttgacga actcatgggc atttgtgact agagtgtctt
    44161 tttcgagctg ttgcccgaat ttaagcttgg cataatctgg gacgaagtgg ctgcgacgaa
    44221 caagcgtgtc aaacacatcg aacgagataa tatcaaaagg tctaaccttg tccattagct
    44281 gctgctttga attcacataa tttgagaaga caaaactttg gtcatgtgta aaagagccta
    44341 actctggtac gtagaacagt tgtttgtgcc ccgttttctc tgcgagcaga ccgatacagc
    44401 gttcaagcgc atgaagctcc gaaccgtcgt ttggtagtgg ctcggtggga aaatcatcgt
    44461 attggtaagt tttctcaagc ataggtttga gagcagaagg tcgagcccaa aacattccgc
    44521 ctacagggta agcaaggaag tcgttatgat gttcgatttg ccactcgtca aagaatttct
    44581 gcttaaaagg tttgttttta agccagtggt ttacccaatc tggcatcatg aaaaatgagg
    44641 ttgggtaata gatgccgcag tctttatcgt gtgcaaagta agtgagcatt tgagcgactc
    44701 ggtgggagtc tttgagtaag aactcaccta aataatcggc ccattgtgtt tgttgacgac
    44761 cggagtagag tgacttctta gagtgcaaat gcgcaaataa gtcataatcc atcagctgtt
    44821 cgccaaactc gaccaagagt ggcccgaaat ttcggccatg gttagggaca atagcaactt
    44881 tcaacttttt aatgttagtg cattgaccta gcgttgtttc agccagtttt tttgatgctt
    44941 cactggtcac tgatacaaag acatccactg ttgtcgggaa ggtctttagg cactctagat
    45001 agtaatcaag aaagtcatcg tagaaaacat gcaagcaaag ggcgatgttt aatgactcaa
    45061 ttgctttcat atctattgag gtatcaagct tgtctgtcgg agtccagttc ggtaaaaacg
    45121 gtcgtgaagg tcgtccttca ctgctgcctg tcgctaggta atgggctagt ggcggtaatc
    45181 cagagtgata gatatctggg ttggatttta agtaatgcag gttgtcgaat gccgggctcg
    45241 gactaacccc acaaaagcgg cttttactca ggtagtcacc aaatgcctca agttcactat
    45301 taaatactcg ctgttgggta tcttcgtacc acttgcggtc gaacatgcct tgttttttgg
    45361 catcttgtaa cagctctatt tggtcggttg atagcgcggc gactgtgcct tgcagttgtt
    45421 tggtttggtt tttaagttgt cgtttgatga ggtgagattc agttcttacc gccaagcgca
    45481 ttaacattgg attcttacgc agcagttttt ctgctagtgg taatttgtgt tttaccattg
    45541 ctcggtaatt catcgcttta atccccaaaa atctaatgcg tccagtgtgc cttctcctgc
    45601 aatatcatca tcgagagcaa atacttccca gctactcctc gggaacatgc cttgtttttt
    45661 catgtgtgac gttagaattt gctctacttc ttgcttttca aatgaaatat cgagggctga
    45721 atgttgctcg atactttcaa gagcggcttt cattatcgct tccagcgtgt ggaagttgtg
    45781 ctgtgttcgt acctttcgcc cgtagaaaaa ttggtaggtt tgatctcccg tttggtcgaa
    45841 ccgaatatcc tgaaattgcc ccgttggtgc tgtgagtacg gcctctagca gcatggaacg
    45901 atccagtggt gcgtaacctt caccgagctt acttccctca tgtaagtagc ctttcatagt
    45961 taattggttg ccgttttgag tgcgctgtcc cggattagag gcaatcaaat agtgtcctac
    46021 tgagtcgaca ttaaataaga ggcttagaag tgtttgaatg ctgccactgt agccaagatc
    46081 aactaaatga acctctttct ggtcgaaaaa accaaggctt gctaaatagt ggcgatacgc
    46141 ctccatggat ggggcaataa ttgatgttag cagtgggagc ttgtcttgaa gtaactgggc
    46201 aaccttatca aggtcgtgag gtaacacaat gttcttcgac tgctgcttct catcgaacag
    46261 tttgcgaatg ctgacatcac tgagcataaa gcgtgttcgc attagctcat aaagactacc
    46321 cgagaaagaa aagttcagtg aaatgtcata acttttcggc tcaataagac ctaacttgaa
    46381 cagaaaagct cgagatgcca gtaaatattg agagcttgtt tttacaccgc gtgcggtttg
    46441 ataagcatca taagcttgtt cgagccaata tccttcacgg gcaagaaaga agtagtggtt
    46501 ggaggggagt tgagcgagtt gctgtgaaaa aaaagtaagt acaggtgaag caaaggtttg
    46561 ccccacctgt cgcagtgatt ctatagccat ataatacatt gtcctagccg taagctgtga
    46621 ttaggaacgc taccgcccta tggtttcaca gtattgacgc atccattttg cgtagtcttt
    46681 tatttttctg aataagttta ttgaaaacag gaacgataga tcttcaatat gacactagag
    46741 gatacaggat gactttttcg gctgcaatat gtccagcgag ttgctcggac tcgagggctt
    46801 aatgaaagga ttggaaagtt actaactttg tttcatttgt tgggcttgtg tagtcctggg
    46861 ctggcatttg ccagctcgat ggtgcaaatc tataaaaaga cggctgttct gtatattgtt
    46921 gattaggctc acatatttta tatttcatgg caattaatat gcgcgtacgg tatctgccac
    46981 ctgtttcatc atgtaaaaat accagtcatt gtcaaaggtt tgtgattttt acgtcaaaat
    47041 ggagttggta tgaaaacaag gcgaataaca gggcaaatag tgccgatcgt ttgtttgtca
    47101 gccgttgggc tggcaggaca agcgattgcg gccacaacaa cttacttgga tattgatcga
    47161 gggtcgagtc attctttgtt gattgatggt gaaggacggc tatttggaat aggtcgtgaa
    47221 cgatattttg ttcctgatgc gggttattac tcagaaagaa cgactcctct aactctagaa
    47281 agctatactc ctaacgttag caagtggata gatgttgcgg ttacagagga tagctcgttt
    47341 gccatttcag aaaatggcga tctgtattca tggagtggtc actatgaaac ctattcgacc
    47401 gacagtgagc attgtgatct aggccgaggg actggtttaa ctgaagaaat ggttaatacg
    47461 ccaacattga ttgacagtgg gcaaacatgg gaaagcgttt atgcaaatgg agattccgtg
    47521 tttgctatca atgacagtgg gaagctatgg gtttggggtg aagcttatca aggtcgatta
    47581 ggtaccggct cctcaacgga caaatgctct cctgttgctg tactgcctga tgagacggtt
    47641 aaaaaggtcg tcaactatgg cagttcgact ctgatagtaa ccacggatgg ccgcttattt
    47701 actacaggat atacaccgct gcgcgattcc tttaacccgc tagaaatggc aagcaaccat
    47761 tcgtggatgg atattgcggt tggcgatgat gttgtcatgc ttattgatga gctaggtcaa
    47821 ctatatactc atggtagtac gtggtatggc gcactcgggt taggtgatga gatcaggcaa
    47881 actagtagcc taacaaaagt cgatgactca accgactgga gtagtgtgtc tgttgactat
    47941 caacatgtca ttgcaacaaa aaaggatggc tcactatgga catggggcta caactcatca
    48001 ggtcaattag gtcaaaataa caagtcgact ttatatacac ccaccaaagt tgacacaacg
    48061 attgtcgcta gctctgtacg ggctgatcac aattctacct atgtgattga tgagcaagga
    48121 gtgctctggg tagcagggga agatagttcg gggcattttg gactgggatc catatcttcc
    48181 agctctgtct ttgtcacccc gtcttatcgt atgacctatt caggtaagtc gttaagtgcg
    48241 ggctctgcac attactacat gttagatgct ggcggtgttc tttggggcgg gcgagatggc
    48301 gattactacc gtctcggcat taatgctacc acagataaag tcacgccgac gcgtccttct
    48361 ctgagtcaat ggacttcggt ttcttcgggt gtctatgcca ccatagcaat taatagtgat
    48421 gggcgtctgt ggggatgggg attgaatagt aaccatttgc tcagccctga tgaggatgtt
    48481 gattacttca agacaccaca acctgttagt gaagatagct ggcagtctat aagtgttgga
    48541 gagtatcacg ctgttggcat caaaagtgat ggtacgcttt gggcgaaagg ttctaaccgt
    48601 tatgggcaac tgggcgatgg tagctatggc tactccgttt attccgatag ttttgtgcaa
    48661 atcggtgatg acaatacctg ggtagaggtt tctgcttttg aagatagtac tttagcacgt
    48721 aaatccgatg gctcgttatg ggcttgggga tataacggtt atgggcagct tgggttagga
    48781 aatacctcaa atattatcgc gctaccaacg cccttaaatg ctggtagtga ctgggcatct
    48841 attgccgaca gcgctaacgg tgatcacatg ctcgctatca aagaggatgg aagcttgtgg
    48901 ggatggggtc gtaataacta taaccaagtc agcagtgata ctaccagcaa tgttgtgtta
    48961 cctacgagaa ttggcaccaa atcggattgg gaagccgttt cggttggtgg tcaaagctct
    49021 tatgcgataa aagagagcgg cgtgctttat acttggggat acaattacta tggtcaacta
    49081 ggccttggtc ataaagataa ccaacccaaa ccccaagcgg tggaggggtt atggcaagag
    49141 gtttcggctg gagagcagtt taccgttgca actcggttga atagcaacga gctatatgtt
    49201 tggggaagga cagtcacgac tgatacctat tatagtaatt attctaacta tttaacccca
    49261 acacaatggt ctttcaatga tcgtgacggt gacggcatcg cagatggcgc agatgctttc
    49321 ccagcgaacc ctaaagaaaa cttcgacgcc gactatgatg gcatcggcga taacgaagat
    49381 acagacgacg ataatgacgg cctaagcgac gaatacgagc tgcttaatgg taccgatcca
    49441 aacctacctg acaatggctt ggtggatcgt gataatgatg gctatccgct gtttgttgag
    49501 tatcaagctc aaagctttga taacaatgcg cagtctgtcc cgacgcgtga taagtaccgc
    49561 ttattcacgt ttgcagatga caaggacatc gttagcttcg cttctcaagg ttggcaggtt
    49621 gcctctggtg tggactcaag agatggttat gctgttaact caaccacgca tgctgatggt
    49681 ggtgaagaca cacttacgtt aacctctaaa ttccataatg gctctatcgt ctactgggcg
    49741 aagacctcga cagagaatga gttcgacaaa ctttacctca aagtcgacgg cgtaaaagtg
    49801 gaatcaacag agctctccgg tatcaatggc tggactcagt ttgttgtgga tattgaggaa
    49861 gggcagcata cggttagctg gcactacatc aaagacgatg aaaccaacga gaacgaagat
    49921 accgtttggc taagtgatat cgttatgcca attgatcttg atggtttaga cagtgatggt
    49981 gacggcctaa ccgatgcttg ggaatacaag catggcctgg atccatacaa tcctgcagac
    50041 gccaatcaag atagcgacaa cgatggactg acaaacctag aagagttctt tgctggcacg
    50101 gatccgcgtt ctgacgacac cgatggtgat ggtattcctg ataagtttga gattgataac
    50161 aatctcgatc cccttgatgc aaccgatgct ctcaatgatg ctgatggaga tggtctttca
    50221 aacctgatgg aatatgtatt aggtacgagc ctgtctaaca gcgacagtga tggtgatggt
    50281 gttagtgact ttgatgagct aaacaatggc acgaatcctt tagattctaa ggattttgtt
    50341 gaagattatg ttcaagcact actttggggt gatgtaaaca aagacggacg tgataatgtt
    50401 gtgacattag atacatcgag tgatttgttt gccaaggtca ctctatttgg tggcaatgct
    50461 ttgggtattc tacgttccca agagcttgag cttggactaa accagatctc gcttcataag
    50521 ctgagtgatc gaaacaatga cggcattgct gaagttgggt tgtttggtct cgattctgaa
    50581 agaaatcgct atacactagt tgtgttgaat attgccaaag atatccaagt catgggtaag
    50641 tggaactgga gtgccacatt gcatgatgcc agattccaag aaatagacga cttagacctt
    50701 gatggtaagc ctgattacgc aatgtccggt cgccacaaag ttaacaatac caaccagtta
    50761 attgttcgta gcagtacgag taaagcaaca ataaatacct acaagtgggt aaacaactgg
    50821 tcaaatgttt ctttctttgc ggtaccagat cgaactaagg atactattcc tgaggttgcg
    50881 ctatttggga cgcataagag aaatgggaaa ggtcagatgt ttgtgcttga tggcgctgat
    50941 gcttcaaagc ttgaagtcta caactggaac ccagtgtggc aaaatggtca agttatgctt
    51001 ctagaggaca tgaatggcga tggatatcgt gatattgctc tgtttggaca aagaagtgat
    51061 gatggacgtt atcaagtagc gatcaagcat ggtcataaga ggtctggtat ggtgggttca
    51121 aaaacctggc ctacagagct taccaaagcc cagcctgtgc tcattagtga ccgcgatggt
    51181 gatggtgtga aagagattgc cttgtttggt cagtcagaga aaggtggaac gtctaagctt
    51241 aaactctgga tcactgcaag ctctagtgtc cagcgtttgc aaaacctagc gtggaacaat
    51301 gtttggagtg aggcgtctat acaggaaatt ccggatcttg atggtgacgg cctcaaagag
    51361 gtggtattgg ttgggcgtaa ctcagtatcg ggtcgtttgg agctttctgt tcgctcgagt
    51421 gcagatggta gtcaactaat caatctagca ttaccagata cgtgggagga catcgacttc
    51481 actattggtg atgttaatgg tgataacgtt gatgatttag tacttctagg tcagagccaa
    51541 agcttgaagg gaactaaact ccttgctgtt gatggtcgtg atggtaagag tgtgattttc
    51601 aacactccaa ttcactgatt caacgatttt gtaaaacggt aacgacatgg ccccacttta
    51661 gtaagtgggg ccatttttcg ttgaatcctg atttaacttt aaaggtttag ctaagaaacc
    51721 gtccctagct catattttat agccgctcta tcatttattg agttctactt acattgcgag
    51781 agcctagaag tttggtacaa tcatcggaat gtctcaatac caatggaagg tcaagtgcaa
    51841 gtcgcagact ctacccccat aaatcttcat gtcgatcacc tctatttatc atcatcaatc
    51901 ttgttacttt ccggttggtt tgtagctgaa gagttcacag agaatgttcg tttgtttcac
    51961 aagcaagatg agttgaatca gcatacattg cttgttccca gaatggatgt tgtagcggct
    52021 ctaaacttaa cggatgagac tttttgttcc ggctttgttt gtatagcaga tgtttctcat
    52081 tgcgacgatg atatcgagat ttcaattaat ggacatataa cctcgctgtc agcttttgat
    52141 ggaagtctat gtgacaaccc cgaacacatc ttacaggcta cgggggcatt acgaagtcaa
    52201 tttttagctc aaattgacca gcagagtatt gccgctcaaa cagaaaaagc acgaagctgc
    52261 attgacgtat gcgaactatt agatggtaat ttgttgcttc tggatggttg ggttttggat
    52321 gaaagttatg ttgatgccgt tgtcactaat gtctttggag agaagcaaga ccttactttc
    52381 aatacgattc gctttgcgcg gccagatgtt tcggaagagt tagagctttt ggatgtaagt
    52441 caaaaaattg gcattagtat agtcagtagg ttgactattg ctacacaagg gttgagtgtt
    52501 gaattgcgct ctaggaatag tcagcctttt gaggtgacgg ttaaatcaag tgacagaaag
    52561 ctggaatcgc aacccttact caaaaagcaa ctagacagaa cagatgtata ccaaaaggac
    52621 tttctaaatt ctggatgtag aaacatctca aatgttgttc aggctatctg gaactctgag
    52681 gaaaaaaatg ccggattaga gtcagtaacg acgatgaaag tatacggtcg agatattccc
    52741 gagcccatgg tttccattat cattccaata tatggtcgct acgattttat acagcatcag
    52801 atgctcgcat ttagtgagga tgttgatatg cacaatcatg aaatcatcta tgttcttgat
    52861 gaccccaaga ttgagagaga gtttgggatt gcggccaatg gtgttttcca agcattcaaa
    52921 tatagcttta aaaccgtata tgcggggcta aaccttggtt tttctggtgc aaataacctt
    52981 ggggctagca ttgctaaggg caaatacata ttggcactca actcggatgt tatgccaacg
    53041 acgacaggat ggctttcccg tttagtagct aaatatcagc agactgacga ttgtggcgtg
    53101 ttaggtacac gcttggtata tgaagatgat accttgcaac acttggggat ggagtatgtt
    53161 caggacccat attacccggg catatggatg aaccagcatc cttataaagg tatgccatct
    53221 tcactttttc catctcaaca agtgcgatct gttgaatctg tgacaggggc atgcatgcta
    53281 atggaaaagg ctttgtttga caaagttaat ggattcgaca ctggttacgt tattggtgat
    53341 tttgaagatt ctgacttgtg cttaaaagta tctgagcagg acaagaaaat atatctcgat
    53401 tctgaagaaa agcttgtcca cttggaacgt ttgtcgcaaa gcctagtgga tagtggggac
    53461 tggaagttta aattaaccat tttgaatggt acacgacaaa gaaataagtg ggataaaaaa
    53521 attttagagg taaaggcagc caatgcgtaa agtactagtc atcgctcacg gacaccctga
    53581 attgaataaa ggtgggggag agcaggccgc atatcacttc tacaaggagt gtttaaaaca
    53641 aggtgatgat gcttattttt tagcaagaac cgatgctatt ccacatggtg gagctgcttt
    53701 ttccattatc aatccaccaa gagagattct catgcatacc acgcatgatg accacttttt
    53761 attttctaac atcaaaactc gccatttgtg gggtgacttt aaggggttgc ttgaaaaaat
    53821 acagcctgag gttatctata ttcatcatta tttccacctt ggtattgaag taataaaagt
    53881 aattaaggac acacttccaa attgcaagat tgtaatgaca ctacatgagt atcatgcaat
    53941 atgtgcgaac ggtgggttaa tgaaaaagag cagcggtgag ctttgttatc gttcaggtac
    54001 tttagattgt agccgttgct ttaaaggatc tacgtttggt ccaggcgagt tttatctcag
    54061 aaagcgttat atccagacct tctttaaatt aattgatcac tttgttagcc cttctgcatt
    54121 tctaaaaaaa aggtacgtag agtgggggat cgcaagtgaa aagatcacgg ttatagagaa
    54181 tggtcagccg acactgaata tttccgaatc tgaaaaagga agttcagact cgctaagtct
    54241 ctgttatata gggcagatta accctaataa agggcttgat gtgcttttag aagccatcac
    54301 tctattacca gaagagataa aacaacgtgt tcaggttgat gttcatggtt ctgggcttga
    54361 aaaccagagt cctgactatc aaaaaaagat acagaaactg gttaagaaaa gtaagaaatc
    54421 agtaagattg catgggcgat atcaagcgga agacgtcggt aacattctga gttcggctca
    54481 atggctaatc gtcccttcta tttggtggga aaactcaccg atggtcattc aagaatcttt
    54541 gaactgtggt gtaccactta ttgtgagcga cattggtgga atggccgaga aagtagaaaa
    54601 caatgtaaca ggtttgcact ttagagtagg taagcccctg gctttggcta atcgaatcgt
    54661 ccagattgct gaagataaag atctccacac tcagcttgca agtaacatta caccacctct
    54721 gagtctcgct gacgcctaca agaaaacaat ggatattgta aagcaatgtt aaactactac
    54781 ttacaggaaa cacaggccgc gggtgttggg gttcactttt tttcaccaac tattggtcaa
    54841 gtcgcgaacg ccaaagtgga gtttaaaggt aagctgtctt catcgaatcg agtaaaaggg
    54901 atccgagtgg agtgtttatc tgagcagcat tcgataggtg ttgtatggag tgccgcccct
    54961 gatctttccg atgaaggcac tgcgcatacc taccgctttt cgttagaggt tgattcaaag
    55021 caaatcaccg aagagcatga ccttcatttt tgtgtgttag ttgaatatag cgatacttgt
    55081 gacgaagtgg catgcgggtt tatccaaaaa gtccatccag ttgatagcgt ggtatttgtg
    55141 gtaggttcgc caagaagtgg tacatcagcg ctaggtaaag gcctccgtaa aggtttggaa
    55201 gcaaatgcgc acggagagtc ccatgttatt gaaggctttc aaagaatatt agaaactatt
    55261 gatgctttct ttgttcgttc taagacggct caaataaaaa ataacttggt caacgttttg
    55321 ccttataccg ttttgcttgc agagcaagtc cgctcactaa ggcgagtgta tgaactttat
    55381 tatggtaacc aggttattct ggacaagaca ccgggtatcc cgatgctaaa agcattgcct
    55441 attgctctaa ttgcatggcc aaatgcaaag gtggtgttct gcaaacgaag agcgcttgag
    55501 aatgtaaaat ctcgcgagat aaagtttcct gctgtcagct ttgaggcgca tctagcgcaa
    55561 tggaagcaat ccttcatagc ttggcgtcaa acaaaacagc agatcaatca agcgctgaag
    55621 accaaagatt gggctatgga agtggatcaa aagcagatgt cagatcactc gaatcaggtt
    55681 gctttgcaag tttcgacatt tttaaatttg tccaaacgag gtcacaataa gcttgaaaga
    55741 agcttaacca atgataggcc tgagcaaact tcggccccaa caaagcaagc gcgaaacctt
    55801 tcgcagtttg gctggagtga aacgcagcaa caggctcttg ttaaggtatg tggggatgaa
    55861 ttaaagcgtc aaggctactc tcttgatgaa cgttattact tataaggttg aaacagaata
    55921 tgactcgtgt ggtaattcac ataggaacag agaagaccgg aacgacaagt gttcaacact
    55981 tttttgacca gaatagggca aaactaaaag agttgggagt gctttaccct cacgtaggac
    56041 cacgaaaaga tgcacacttt gatctcgtaa acgagcttca tccattagac aacaatggaa
    56101 aatacatgga gtttttgcct aaaccgacga ccgacattgg tttttattgg gggcaattac
    56161 gtcagcgaat cgaagataac ccagagaaaa cggtgttctt aagtgcggag cattttagct
    56221 ctaggcttcg tgataaagca ctcgaatata tgtcggcgtt tttttcatcg ctaggaatcg
    56281 aacctgaaat actggtcttt ttacgtccac aagatgagtt tttagaatcg acttactcaa
    56341 cggcgataaa atccggttca agtcaaagct ttgagcaaat gatagagaac tatcaagcac
    56401 aaatattgcg ctatgattat gagcagttgc tagcgctatg gagccgctat ttcggaaagc
    56461 atcatattaa agtgatgcgc tatcaaacct ccgaaggaga agaaagagat gtacgtaaac
    56521 gaatactaaa ctacttgtcg gtaaaagagt cagagacgtt agacttttca caatcgaaaa
    56581 gcctcaatgt taagtggggg cgggatatgc tggagtttgc gcgtttgtgc aatcttaata
    56641 ttaaaccgcg cttaggaaac aaaaggttgt tgtttttaga gacttgcagc aacaagttgc
    56701 cagcgaagcc caatgaacga cttttgacgt ttgagcagag agaggctatt gagaaatatt
    56761 tttctgcatc caacagtcaa gtggccatgg attatttagg cttggatacg ttatttgtcg
    56821 agcgggagcc tgtaaaaata gacgaatcta cgcccgcccg acctttatta acaaagctta
    56881 gtttgattga aatgttggct gaagaaatgg gcttttaggc aagcgagctt gattacgctt
    56941 atttttccat ttcagcagcc ctatcacagc acaatcttaa gggttacatg ttttttctca
    57001 accagcgctt tatggttgga atatcgaaac gtgtaacctg cttctctagg tcaatcacct
    57061 ctccttgaaa tgggatgagt tcacacttta ggtcattaag ctggttacag attgattggt
    57121 ttgtgtttag tctattggga taacgactgg tacaaatatt tattatgcga gattttcttg
    57181 gtagaaacac gccgttgtga agagctgagc cgtctaggct tgcaagagta tgacaacttc
    57241 tgtagagcgt taactgttgt tcaacactga gtttttctgg atgaacaatg ataaagccgt
    57301 gttcaatgaa agcttgttca atcgcttttt cattaacaac cattcttttt cttttctgca
    57361 gattagagcg agataagtat actcttagtg taccattttt aagtgggttt gatatgcgtt
    57421 tgaaagtgtt aatgtattcg cggtgagcct tattgcctat ataaaacaat ggcgttggaa
    57481 tgtgaagtga ttcaaactta gtgttctcct tgataatcag agtctttgtt ggatctacac
    57541 cagctctaga taaaaatact tcagtaaagg attttaattg ttctgactgt atcacaaatt
    57601 cactaaaaac aaatccagtg tagttggttt tctcttgtgc cgcccatata cgagataatg
    57661 actccagtaa aaaatgaccg tagtgataag tatacgcacc caaatataaa tattgcccct
    57721 ttattttatt tgtgattgat tctacatagt gatcctgaac agtgcgtgtt atttcttgag
    57781 ggaatgctgg tactccagta taggatgggt cttgtcttaa gctatctgtt attatatttc
    57841 catggcggtc atagatacca ccagaaaaag ttttatttac cctgtcaacc tgtgtcgcaa
    57901 tcaatgtggc attcttatac tctgaacatc gtagtggata gttttctatt cgtttcattt
    57961 tatcggctct ttacctttat tagcgttgca gacttttttg ctattctcaa tggcctgggt
    58021 atttttgttt ctggtaaaaa attatctggt agtgtttgag cactcgctgt tgggttggca
    58081 ataataatac cattatcaaa caacctatat gctatctctg caccgggagt gatcttgaga
    58141 tttttgatag taaggtattc tgcatcactt tcaagtatga gcgtggtcgt accttttggt
    58201 aaattatcaa agtagaacct ggctataaag ggagagctgc ctgtccatga ggaagctttc
    58261 agtttgatat cttcttgtcg tgtgagtgtt aagtagctga ttctgtcttt cgctaacgtt
    58321 gaatgagaca tgacctcggc actaattact acaccggatg attcggtcag ttcaatgtca
    58381 atcgagtgct taatagatct accttttctt tttagtaaga tcgacggttt tgtgaaatca
    58441 attctcggtt tgctttcgga tattaatact cgtgctttac tctcaacaat ataatatttc
    58501 attgtggtga tcggtttgcc cagccaatca taatggccat tgctatgcaa ctctggccat
    58561 ttgtgcaagg cttttccgtt ggacttatag gcaggagaaa tcacggcgtc cgttaaaaga
    58621 gcagcagcga ctttaagttt acgaatgccc tcctgattat agttttggct ggggtttggc
    58681 agcccaattt tgattacatt taatgacgga gtgcgactga actgagtcca ataacgatgt
    58741 cggttaatgc cagtcgacca ttgattgaga tcaggatcgc cataatttgg ccactcttcg
    58801 ctctctatac cattgagtaa agtaatctct cgttgctgtg atagctggtt accatctgct
    58861 atgaggattt tattgtcgcc aaatgagtgc cttagtttct gtagcagttg cttaacgcct
    58921 aatcgatact gggactgtgc atttatatca agttggttaa atttaccatc taagtgatag
    58981 tcaataggcg tttgtcttga gtggtgttta cgtcctcgag agtcagcgag tacatcaaat
    59041 gcaattccgt caaaactttc cagagcttga cctgatttaa acagtgatag aagctcatta
    59101 gcaaggataa gagaaggcgc ttctttcgcg tccaaatttg caaagttata acgccataag
    59161 gactgtgtgc tggatttttt gtaaggagcc tgcgcgacat gaggtgctaa ataaacacca
    59221 tttttataat ctctagcctt agtgccatac tgacttcgct taacggtaat agttgattgg
    59281 acagggttta tcgataacag ttgaacttgt tctgcttgag cccagttgag ctctttgttt
    59341 tcagtcagag gaacaatagc gacatcgtca ttgtattttg ctcgcttgcc atggttaaca
    59401 cgaaaaacgt cagtatcatc gacacggatc gtttgagtgt tacgagcgag tggttgctgt
    59461 gaatatgtac caacaaaata tgtccaagct cttgccggat agtcactggg acggtagttg
    59521 ggatctcttg cattaccgtt aaaatgaaga agcatgagtt tctgtgggtt tctttgtttg
    59581 tattttacaa actttctttg ggcttcatca gaacgccctg gtacttcttc atctaatgct
    59641 ttaacgatca ttccatctag tttagaccag cgtttctccc acctctcgta aggaatatta
    59701 gggtttgctg cacttccctc gacatagcgg aagtaaatgg cttttgggta gtctgattgg
    59761 agtatgttta gtttctcaag tggttgagca ttggctattg aagtcataca ccagccgaat
    59821 agtgccagcc gtcgatactt gttcgttatc tgaaaaaacc gttccatggt tcactcaccg
    59881 ctaattttta gttaatgact aatgcttcct gacgctcttg atatttggtt attggctatt
    59941 gatgagatcc tcgcgtaaaa acgttacgag cttttcatag ttcaacgtaa actcgatagg
    60001 ctcatgattc accttatgct cattgatgta catgtccgcg cggatgatct caagtgactt
    60061 ttggggtaaa tctggtgcca tttcaaaagc gcagtttgct gtagcaagtc cagcactggc
    60121 taaatcctca cgcgattggt tagcaatcac ctcacaaaac actatgccat ttagcttaaa
    60181 tgcaacatgc acagggtgat ctgggcgttt tgtgtcaaat gcccaacctt taaccaggtg
    60241 cttatctgta acatctagat gatattgaaa gctatgaggt ggaatatagt tcgagtcttt
    60301 tgctgctttg tgtttgattt ttctcagtat gttgatcatt tttattccgt gaagaagtga
    60361 agtgtttcca taatggtatc gaactttatt ggctacctaa agtaaaaacg aattgatttc
    60421 tttctattgt gttatttttg tgaatagtct agtttcagtc attgtcaaat tttggttaga
    60481 attacccaag cattgcttca gatcaagttg atttcgatgt taatgtgaat tttaaaagaa
    60541 gagatataat tatgaaatac ggaaatttca aagggttagg gttagccctt tcactgttgg
    60601 cttgcgcata tgtacaacct gctacagcag cggaagtaga aatcgaacct ggctacggca
    60661 cattaatgac cgctgtcgct gatgcaaatg ctggtgatgt cattgtgctt aaagaaggca
    60721 tctactacat gtcgaatggc acacaagtta ttgacaagtc tctcaccatt cgcgccttaa
    60781 acgcacagac aaagccaaaa ctcatgttta cgagtggtgg tatatcggcc cttgaaattc
    60841 gaggggaaga cacagatttt gttatgcaag gcatcacgtt ttatgagggt caaagtatca
    60901 caaatacccc ttattttgag gtgataggtg aggtaaattc ggtcgctcta ttgcaaaata
    60961 acttcacaga tatcgaagtg ttcgtaaagc cagattatga tccggacgga aacttgctgt
    61021 atttggataa gcttgtcgtg gtcggtaacc gttttgtccg cggaaaaatc gattctgcgg
    61081 cagaagaatt gttccttttt gcaggtaata gcttgagctt taataatttc tatgcaaata
    61141 aatcacaatc aacggctgag cagcatatct tgggtaacgc ttttgtgcta gataatacta
    61201 ctactgttaa cattggtagc actggtagca gtcactctag agtagtagga aacttctttg
    61261 atcgactcgt ttcagatgac agcagtagtg cgtccaatgc ttatctaagc cctgtttacc
    61321 tgcgtggtca tggtgttttt tctaacaaca cagtacttgc agggcgaaat acttaccaat
    61381 cacctggaac accgaatagt attcaagtgg ttgattttta tggatctttt gctattaata
    61441 ataatgtttt ccacgtagag ccgatagcat tacaagaacg agataatatt agtttcaatg
    61501 ttcgtgatgg tgatgcacac tttagtaaca acatttttgt taacctaccc aatgcagtag
    61561 cattttctgg cttagatcgt gccaatggaa ctacgttgga aaataacctt tgctttagtg
    61621 aagtagacgg agtgccttgt attgagcatg caggtattac tgtggttgat gatctcaaac
    61681 tcgacagtca gttccgtccg ttagcagggt caccagcgat tgatgccggt atcgatgacg
    61741 tcttttatcg tgatgtcgat ggcactcgta gcgacatcgg tattgaaggc ggtccgctac
    61801 ctaaaagtca gttcgacgac caacgtttgg caacagaatc tgcaccttat ctctatcccc
    61861 tattcgaggc caatgcgagc ttgagcaata acggtgagct taatgtaaaa gccatcgcaa
    61921 tctctaaatt acgctagagc gaggcctcag ggatgacaat gaacaaacct cgggtattcg
    61981 cccttttagc tattgtgcat agctatagcg catgggccag tgccatcgac tccgcacaag
    62041 tctattggga caatgactcc ataaataacg ctatttcggt tcctgtcgaa gatgagctca
    62101 atttaccttg ggtagtgtat acccaaaagg tgaatacaag ttcactctca cgaggtgaat
    62161 ttgacttaga tgggatcgcg cacaaagtga atattgcggt gaccgacagc gaaggcaatg
    62221 tgagccccgc gttttcatta cctatgtatt tgcgtcagtt acctgcgacg gatactgagt
    62281 acggaaactt ggtcagtacc gtcgtgcttg caagggctga tcaagccgaa actatcgcca
    62341 ttaatgagtt agagttcggt gttgggccaa gcgaggaagc cacaggtaaa gtgtgggggg
    62401 tgtacaaagg aagtactcag tatggcgcgc cattgacggg taatcaaaag ttggcgttag
    62461 cggctttgga taattatgcc ggcactcaaa cgaatgccat tgagagtaac ttgtacctta
    62521 catccgagcg ctattcacct ctttcttctg tggtcactac ggttgatgca acggtgaatg
    62581 gccaagcttt gagcgtggat cagagttgga ttaatggttc ggtttacagc gtttcttacc
    62641 gttcgccgca agcgttcaac tccgccaatg aggcagtgat aagcgctgag gactttgatg
    62701 gtaatgagat cgctatgggg actaactact ttggctttat cgatggggat aatgacttca
    62761 ttgacgatcg atttgacgac gattgggaca atgatggtct aaccaacgag caagaggctg
    62821 aactaggcac cgatccacgt aacccggata gtgatggtga tggtcttggt gacaaatacg
    62881 aagtagataa tggcctcgac ccaacagatc caacggacgc gctgcttgat attgatggtg
    62941 atggcttaag ccatttagat gaagtgaaaa atggcacaga tccgaataat gctgattccg
    63001 atggcgatgg tgtcaatgac ggagatgaag ttcgggaggg cacagacccg cttgatcctg
    63061 atgactttaa atcccaagcc atccaagaag tgctgactgt tggtgacgta aatcgagatg
    63121 gtgcgtcgga gtttgttgcc cttgataagt cggctcttcc tttagttaat gtgagcgtgt
    63181 tggatgccca gcttgcaacg ttgatcgaaa aggagcttga ttaccaattt agcgatgtgc
    63241 agcttattga cttgactgaa cactataaag gggaaaaaga ttacgtagcg ttgtttggtt
    63301 acattgaaag ccagaaccgt tataccttag ttatattgaa tccagcgaat acactaagcg
    63361 tagtgaagcg aatcaactgg cctgcgactc taaatagagt tgaatttatg tcagtacctg
    63421 acatgaactc ggatggcgta tctgatttcg cgttgtttgg tcaacataag gtcaatggaa
    63481 caaaccaatt agttgttcgc agtggagtag atggtaatag cttgaggacg ttcaagtggg
    63541 taaataattg gcaagatcca acagtgattt ttttaccaga tagaaataaa gatggcatac
    63601 aagaagtcgc tttgtttgga agtcataagc gaagcttgag aaatcagttg tttgtattga
    63661 gtggagcttc tggttctaag ctcgatgttt acaactgggg agccgtgtgg ggtagcggtg
    63721 aggttgaagt aattcctgat gttaatggtg acgggtttgc agatgtatct atgtttgcaa
    63781 aacggaatga tgatgaacgt tatcaattag ctattaagcg agggcaaaca aaagcaggta
    63841 tggccgcatt tgtacattgg cctggtgaat tcgaggcaga gacagtacaa aaaattaagt
    63901 tggatgatag gaatcaagat gctctagatg aaattggtct gtttggattg tctctcaaga
    63961 atggtagtga gcgttataag ctttgggtga atagctatgt caaaaaccag cgcttacaga
    64021 acctttcttg gccaaactcg tgggacagtc cgaaggtcaa acaagtcaat gacttggaca
    64081 gcgatggtat tagagaagtt gcccttattg gcgttaaccg taattctaat aatctagagg
    64141 tgtccgttaa gtccagctca acgggtaagc aacttgtctt aacatctttg gaaacggtgc
    64201 tagctgatat gacgtactca agcaaagaca tgaatggtaa tggatacaac gatctcgtga
    64261 ttcttggcaa gaatgatgat gataaggttg aagtcattat tattgatggt cgaaattatc
    64321 aacaagttct attgagtagt gagctacctt agacgcgagg tttgaaagcg gtgacaaagg
    64381 ccagctaaca atgctggcct ttatttttat ggttggtctt tatccctaga acgaccatgc
    64441 aaagtatgaa aatggaaatg atagaaacta aaatggaagg cgttaagtca gtgatgttaa
    64501 caaacaagaa actaattagt gtattgatga gtgcagctct aatcggttgt acttctaccg
    64561 ggtcaagttc aggttcaaat gttggcgata tagatatgac gtcaacagag caaataacca
    64621 tgtttgactc gattagtagt agacttaagg aagctgaaca gaagcttatt agtgaggaat
    64681 tagactggta cgcagttgat gcccacgaaa aaatgggtga agctctggaa gaggcaaagg
    64741 agtattattc agagtttgaa aatgatcctt ct
//
